# Supplementary material for: The relationship between anxiety and acute mountain sickness
Source: PLoS One. 2018 Jun 21;13(6):e0197147. doi: 10.1371/journal.pone.0197147 (PMC6013200; doi:10.1371/journal.pone.0197147)
Supplement: S1 File — (CSV) [file pone.0197147.s001.csv]

subject no	Altitude	Trek Team	team <10	trekgroupdicho	trekteamquartiles	altitude	ALTTERCILES	altitude >3500m	male=1	HEIGHT	WEIGHT kg	B/A	age	ethnicity	Ethnicity	cauc	SMOKER n=0, y=1, ex=2	current smokers	PFT TIME	location	heart rate	SPO2	medication	diamox	LLS	HEADACHE	STAY1	stai>39	staiy 2	stai>39	LLS	HEADACHE	AMS-C	ams category	ams-severe	ANY AMS	ams at HA	severe ams at HA >2000m	subject no	AMS AT NEXT ALTITUDE	subject no	PULSE	SBP	DBP	ams at HA
1	1	3	0	0	1	848	1	0	1	174	76	25.10239133	24	WHITE BRIT	1	1	0	0	9.03	Beni	82	97	N/A	0	1	0	29	0	35	0	1	0	1	0	0	0	0		1	0	1	58	128	89
2	1	3	0	0	1	848	1	0	1	198	90	22.95684114	26	WHITE BRIT	1	1	0	0	10.21	Beni	59	95	N/A	0	0	0	22	0	31	0	0	0	0	0	0	0	0		2	0	2	43	124	102
3	1	3	0	0	1	848	1	0	1	180	80	24.69135802	26	WHITE BRIT	1	1	0	0	9.5	Beni	82	95	N/A	0	4	1	23	0	20	0	4	1	7	0	0	0	1		3	0	3	52	133	99
4	1	3	0	0	1	848	1	0	1	178	76	23.98687034	41	WHITE BRIT	1	1	2	0	10.45	Beni	72	97	N/A	0	2	0	25	0	32	0	2	0	8	0	0	0	0		4	0	4	82	151	94
5	1	3	0	0	1	848	1	0	0	160	50	19.53125	26	WHITE BRIT	1	1	0	0	10.93	Beni	95	97	N/A	0	1	0	39	1	44	1	1	0	1	0	0	0	0		5	0	5	76	111	89
6	1	3	0	0	1	848	1	0	1	171	65	22.22906193	28	WHITE BRIT	1	1	0	0	9.03	Beni	63	96	N/A	0	0	0	31	0	34	0	0	0	0	0	0	0	0		6	0	6	49	137	99
7	1	3	0	0	1	848	1	0	1	165	65	23.87511478	36	WHITE BRIT	1	1	0	0	7.84	Beni	44	98	N/A	0	1	0	25	0	26	0	1	0	1	0	0	0	1	1	7	0	7	42	142	73	1
8	1	3	0	0	1	848	1	0	1	172	62	20.9572742	30	WHITE BRIT	1	1	0	0	8.55	Beni	65	97	N/A	0	0	0	31	0	35	0	0	0	0	0	0	0	0		8	0	8	42	124	63
9	1	3	0	0	1	848	1	0	1	172	75	25.35154137	26	WHITE BRIT	1	1	0	0	9.74	Beni	67	97	N/A	0	2	0	33	0	36	0	2	0	3	0	0	0	0		9	0	9	47	138	75
10	1	3	0	0	1	848	1	0	0	170	63	21.79930796	26	WHITE BRIT	1	1	0	0	10.21	Beni	63	97	N/A	0	0	0	25	0	29	0	0	0	0	0	0	0	1		10	0	10	60	110	99	1
11	1	4	0	0	1	848	1	0	0	170	67	23.183391	31	WHITE BRIT	1	1	0	0	13.3	DMRC (Headley Court)	76	97	Paracetamol 500mg prn	0	0	0	21	0	25	0	0	0	0	0	0	0	1	1	11	0	11	61	107	71	1
12	1	4	0	0	1	848	1	0	1	168	72	25.51020408	42	WHITE BRIT	1	1	0	0	9.98	DMRC (Headley Court)	56	97	N/A	0	0	0	39	1	29	0	0	0	0	0	0	0	0		12	0	12	84	130	83
13	1	4	0	0	1	848	1	0	0	165	68	24.97704316	25	WHITE BRIT	1	1	0	0	9.03	DMRC (Headley Court)	55	98	N/A	0	0	0	31	0	33	0	0	0	0	0	0	0	1	1	13	1	13	50	121	78	1
14	1	4	0	0	1	848	1	0	0	172	63	21.29529475	28	white british	1	1	0	0	10.45	DMRC (Headley Court)	84	99	Contraceptive pill ( pill unspecified)	0	1	1	36	0	41	1	1	1	2	0	0	0	1	1	14	0	14	84	130	81	1
15	1	4	0	0	1	848	1	0	1	170	65	22.49134948	22	WHITE BRIT	1	1	0	0	9.03	DMRC (Headley Court)	62	100	N/A	0	0	0	24	0	25	0	0	0	0	0	0	0	1		15	0	15	72	142	81	1
16	1	5	1	0	2	848	1	0	0	168	65	23.03004535	34	white brit	1	1	2	0	11.88	Beni	71	94	No Data	0	1	1	25	0			1	1	1	0	0	0	1	1	16	0	16	60	118	87	1
17	1	5	1	0	2	848	1	0	1	183	81	24.18704649	25	white brit	1	1	1	1	8.55	Beni	55	93	N/A	0	0	0	22	0			0	0	0	0	0	0	1	1	17	0	17	49	155	66	1
18	1	5	1	0	2	848	1	0	1	173	72	24.05693475	41	white brit	1	1	0	0	9.5	Beni	51	95	N/A	0	0	0	22	0			0	0	0	0	0	0	1	1	18	0	18	45	149	86	1
19	1	5	1	0	2	848	1	0	1	183	76	22.69401893	50	white brit	1	1	0	0	10.21	Beni	55	95	N/A	0	0	0	20	0			0	0	0	0	0	0	0		19	0	19	50	167	72
20	1	5	1	0	2	848	1	0	1	180	88	27.16049383	27	white asian	3	0	2	0	9.5	Beni	62	94	N/A	0	0	0	20	0			0	0	0	0	0	0	1		20	0	20	60	136	66	1
21	1	5	1	0	2	848	1	0	0	160	53	20.703125	56	white brit	1	1	0	0	11.88	Beni	90	97	N/A	0	0	0	31	0	29	0	0	0	0	0	0	0	1		21	0	21	69	127	71	1
22	1	6	1	0	2	848	1	0	1	182	90	27.17063157	29	White	1	1	0	0	9.03	No Data	58	98		0	1	0	20	0			1	0	0	0	0	0	1	1	22	0	22	55	132	74	1
23	1	6	1	0	2	848	1	0	0	165	65	23.87511478	30	white brit	1	1	0	0	10.45	No Data	74	97		0	0	0	45	1			0	0	0	0	0	0	0		23	0	23	63	114	79
24	1	6	1	0	2	848	1	0	0	174	63	20.80856124	35	south african	1	1	0	0	10.45	No Data	72	97		0	0	0	35	0			0	0	0	0	0	0	0		24	0	24	77	140	82
25	1	6	1	0	2	848	1	0	0	166	55	19.95935549	25	white brit	1	1	0	0	9.98	No Data	84	97		0	9	1	41	1			9	1	23	0	0	0	1	1	25	0	25	65	147	94	1
26	1	6	1	0	2	848	1	0	1	176	85	27.44059917	35	white brit	1	1	2	0	10.45	No Data	84	98		0	0	0	20	0			0	0	0	0	0	0	1	1	26	0	26	62	129	94	1
27	1	6	1	0	2	848	1	0	1	175	74	24.16326531	25	white brit	1	1	0	0	9.03	No Data	59	99		0	0	0	21	0			0	0	0	0	0	0	0		27	0	27	70	147	89
28	1	6	1	0	2	848	1	0	1	172	60	20.2812331	37	white brit	1	1	0	0	9.5	No Data	57	97		0	2	0	36	0			2	0	6	0	0	0	0	1	28	0	28	56	137	90	1
29	1	6	1	0	2	848	1	0	0	163	58.5	22.01814144	30	white brit	1	1	0	0	10.45	No Data	64	98		0	0	0	22	0			0	0	0	0	0	0	0		29	0	29	55	134	0
30	1	6	1	0	2	848	1	0	0	169	65	22.75830678	33	white brit	1	1	0	0		Beni	72	98	125mg Levothyroxine	0	0	0	27	0			0	0	0	0	0	0	1		30	0	30			100	1
31	1	7	0	1	3	848	1	0	0	164	54	20.07733492	33	nepali	2	0	0	0	10.21	Beni	82	99	N/A	0	1	1	28	0	27	0	1	1	0	0	0	0	0		31	0	31	45	128	105	1
32	1	7	0	1	3	848	1	0	1	167	66	23.66524436	32	nepali	2	0	0	0	8.55	Beni	68	98	N/A	0	0	0	24	0			0	0	0	0	0	0	0		32	0	32	50	135	97
33	1	7	0	1	3	848	1	0	1	179	94	29.33741144	25	white brit	1	1	1	1	9.5	Beni	78	96	N/A	0	2	0	24	0			2	0	0	0	0	0	1	1	33	0	33	75	120	104	1
34	1	7	0	1	3	848	1	0	1	169	74	25.90945695	43	NEPALESE	2	0	0	0	10.45	Beni	74	96	N/A	0	0	0	25	0	35	0	0	0	0	0	0	0	1		34	0	34	66	150	67	1
35	1	7	0	1	3	848	1	0	1	160	65	25.390625	33	NEPALESE	2	0	0	0	9.03	Beni	71	97	N/A	0	0	0	20	0			0	0	0	0	0	0	0		35	0	35	65	141
36	1	7	0	1	3	848	1	0	1	185	80	23.37472608	29	white	1	1	0	0	7.84	Beni	62	94	N/A	0	0	0	29	0	32	0	0	0	0	0	0	0	1		36	0	36	61	131	82
37	1	7	0	1	3	848	1	0	1	174	74	24.44180209	34	NEPALESE	2	0	0	0		Beni	80	98		0	0	0	37	0	45	1	0	0	0	0	0	0	0		37	0	37			70
38	1	8	0	1	3	848	1	0	1	187	87	24.8791787	36	white brit	1	1	0	0	9.5	Beni	69	98	Naproxen 2/day	0	0	0	35	0	36	0	0	0	0	0	0	0	0		38	0	38	61	132	108
39	1	8	0	1	3	848	1	0	1	167	74	26.53375883	34	white brit	1	1	0	0	11.88	Beni	99	94		0	0	0	24	0			0	0	0	0	0	0	0		39	0	39	80	131	94
40	1	8	0	1	3	848	1	0	1	169	86	30.11099051	21	white brit	1	1	0	0	10.21	Beni	66	96	Ibuprofen food poisoning	0	12	1	53	1	54	1	12	1	34	0	0	0	1	1	40	0	40	63	126	91
41	1	8	0	1	3	848	1	0	1	189	89	24.91531592	25	white brit	1	1	0	0	8.79	Khara?	84	97		0	0	0	20	0	28	0	0	0	0	0	0	0	0		41	0	41	56	113	64
42	1	8	0	1	3	848	1	0	1	178	88	27.77427093	45	white brit	1	1	0	0	9.03	Beni	82	94		0	0	0	20	0			0	0	0	0	0	0	0		42	0	42	85	145
43	1	8	0	1	3	848	1	0	1	178	74	23.35563691	31	white brit	1	1	0	0	6.65	Beni	68	99	Bonjela (3/day)	0	0	0	20	0			0	0	0	0	0	0	0		43	0	43	56	122	86
44	1	8	0	1	3	848	1	0	1	183	105	31.35357879	56	white	1	1	0	0	12.83	Khara?	70	99		0	0	0	20	0	20	0	0	0	0	0	0	0	0		44	0	44	62	155	84
45	1	8	0	1	3	848	1	0	1	182	73	22.03840116	30	white brit	1	1	0	0	9.98	Beni	75	99	N/A	0	1	0	20	0	23	0	1	0	0	0	0	0	0		45	0	45	93	128	72
46	1	9	0	1	4	848	1	0	1	170	81	28.02768166	41	White brit	1	1	0	0	9.98	Beni	78	96	N/A	0	1	0	24	0	29	0	1	0	0	0	0	0	0		46	0	46	76	154	67
47	1	9	0	1	4	848	1	0	0	153	50	21.35930625	25	White brit	1	1	0	0	9.98	Beni	79	99	Cerazette (Progesterone pill)	0	1	1	41	1	37	0	1	1	2	0	0	0	1		47	0	47	87	114	84
48	1	9	0	1	4	848	1	0	0	161	49	18.90359168	40	White brit	1	1	0	0	10.21	Beni	62	98		0	0	0	22	0	23	0	0	0	0	0	0	0	0		48	0	48	63	119	77
49	1	9	0	1	4	848	1	0	1	188	83	23.48347669	23	White brit	1	1	0	0	8.31	Beni	75	97		0	0	0	31	0	37	0	0	0	0	0	0	0	0		49	0	49	64	160	89
50	1	9	0	1	4	848	1	0	1	162	62	23.62444749	25	White brit	1	1	0	0	9.5	Beni	61	98		0	0	0	24	0	23	0	0	0	0	0	0	0	0		50	0	50	66	123	96
51	1	9	0	1	4	848	1	0	0	163	74	27.85200798	32	white	1	1	2	0	12.83	Beni	88	97		0	3	0	41	1	35	0	3	0	7	0	0	0	1	1	51	0	51	88	136	72	1
52	1	9	0	1	4	848	1	0	0	172	77	26.02758248	37	White brit	1	1	2	0	12.83	Beni	77	96		0	0	0	25	0	26	0	0	0	0	0	0	0	1		52	0	52	52	128	74	1
53	1	9	0	1	4	848	1	0	0	162	74	28.1969212	37	White brit	1	1	0	0	10.45	Beni	71	97		0	1	0	44	1	41	1	1	0	0	0	0	0	1		53	0	53	70	125	76	1
54	1	9	0	1	4	848	1	0	0	167	70	25.0995016	53	Nepalese	2	0	0	0	12.35	Beni	97	98		0	0	0	45	1	41	1	0	0	0	0	0	0	0		54	0	54	97	141	74
55	1	10	1	1	4	848	1	0	1	176	75	24.21229339	20	white brit	1	1	0	0	9.26	Beni	58	97		0	2	1	50	1			2	1	1	0	0	0	1		55	0	55	70	129	74	1
56	1	10	1	1	4	848	1	0	1	182	70	21.13271344	33	white brit	1	1	2	0	9.03	Beni	67	95		0	1	0	27	0	27	0	1	0	0	0	0	0	0		56	0	56	64	132	84
57	1	10	1	1	4	848	1	0	0	174	65	21.46915048	19	white brit	1	1	2	0	10.45	Maumane	77	99		0	0	0	21	0	22	0	0	0	0	0	0	0	0		57	0	57	65	102	93
58	1	10	1	1	4	848	1	0	1	184	95	28.0600189	34	white brit	1	1	1	1	9.74	Beni	65	94		0	3	0	35	0	29	0	3	0	1	0	0	0	1		58	0	58	64	135	71	1
59	1	10	1	1	4	848	1	0	1	180	90	27.77777778	21	white brit	1	1	0	0	10.21	Beni	68	97	N/A	0	0	0	30	0			0	0	0	0	0	0	0		59	0	59	53	114	73
60	1	7	0	1	3	848	1	0	1	161	67	25.84776822	39	NEPAL	2	0	1	1		Beni	82	93		0	0	0	20	0			0	0	0	0	0	0	1	1	60	0	60			81	1
61	1	7	0	1	4	848	1	0	1	160	60	23.4375	37	NEPAL	2	0	0	0		Beni	82	97		0	0	0	20	0			0	0	0	0	0	0	1		61	0	61				1
62	1	7	0	1	3	848	1	0	1	167	64	22.94811574	32	NEPAL	2	0	0	0		Beni	70	96	No Data	0	0	0	20	0			0	0	0	0	0	0	0		62	0	62			88
63	1	7	0	1	3	848	1	0	1	185	85	24.83564646	21	CAUC	1	1	1	1		Beni	88	96		0	0	0	25	0	29	0	0	0	0	0	0	0	0		63	0	63
64	1	9	0	1	4	848	1	0	1	185	90	26.29656684	32	CAUC	1	1	0	0		Beni	70	96		0	0	0	20	0	21	0	0	0	0	0	0	0	0		64	0	64			80	1
65	1	4	0	0	1	848	1	0	0	166	62	22.4996371	23		1	1	0	0			75	99		0	0	0	40	1	40	1	0	0	0	0	0	0	1		65	0	65	75
66	1	4	0	0	1	848	1	0	1	182	80	24.1516725	20	CAUC	1	1	0	0			58	100		0	0	0	27	0	35	0	0	0	0	0	0	0	0		66	0	66	62		82
67	1	9	0	1	4	848	1	0	0	165	75	27.54820937	35	CAUC	1	1	0	0		Beni	85	97		0	0	0	36	0	34	0	0	0	0	0	0	0	0		67	0	67	85
68	1	4	0	0	1	848	1	0	1	175	73	23.83673469	36	CAUC	1	1	0	0			61	98		0	0	0	51	1	38	0	0	0	0	0	0	0	1		68	0	68	61			1
69	1	8	0	1	3	848	1	0	1	183	94	28.06891815	43	WHITE BRITISH	1	1	0	0		No Data	76	97		0	0	0	20	0			0	0	0	0	0	0	0		69	0	69			88
70	1	8	0	1	3	848	1	0	1	172	80	27.04164413	44	WHITE BRIT	1	1	1	1		No Data	79	98		0	2	0	37	0	38	0	2	0	0	0	0	0	1		70	0	70				1
71	1	8	0	1	3	848	1	0	1	191	96	26.31506812	41	WHITE BRIT	1	1	0	0		Cirencester	49	97		0	0	0	32	0	42	1	0	0	0	0	0	0	1	1	71	0	71		131		1
72	1	8	0	1	3	848	1	0	1	180	85	26.2345679	26	WHITE BRIT	1	1	0	0		Beni	65	99	N/A	0	0	0	26	0			0	0	1	0	0	0	1		72	0	72				1
73	1	3	0	0	1	848	1	0	1	180	81	25	32	CAUC	1	1	0	0		Beni	77	97	N/A	0	0	0	36	0	44	1	0	0	0	0	0	0	1	1	73	0	73				1
74	1	3	0	0	1	848	1	0	0	168	61	21.61281179	24	WHITE BRIT	1	1	0	0		Headley Court	69	100	N/A	0	0	0	27	0	26	0	0	0	0	0	0	0	1		74	0	74				1
75	1	3	0	0	1	848	1	0	0	174	N/A		26	WHITE BRIT	1	1	0	0		Beni	98	97	Azithromycin 500mg x1, 10mg sterital, ?possibly mean Stemetil (sterital is for pleurodesis?)	0	7	1	37	0			7	1	22	0	0	0	1	1	75	0	75
76	1	4	0	0	1	848	1	0	0	168	80	28.3446712	32	WHITE BRIT	1	1	0	0		DMRC (Headley Court)	64	99	N/A	0	0	0	34	0			0	0	0	0	0	0	1		76	0	76				1
77	1	4	0	0	1	848	1	0	0	162	65	24.76756592	26	WHITE BRIT	1	1	0	0		DMRC (Headley Court)	75	97	N/A	0	0	0	31	0	25	0	0	0	0	0	0	0	1		77	0	77		63		1
78	1	9	0	1	4	848	1	0	1	N/A	95		41	WHITE BRIT	1	1	0	0		Beni	70	95	N/A	0	1	0	30	0	29	0	1	0	0	0	0	0	0		78	0	78
79	1	10	1	1	4	848	1	0	1	N/A	N/A		20	WHITE BRIT	1	1	0	0		Beni	67	96	N/A	0	0	0	34	0	37	0	0	0	0	0	0	0	0		79	0	79
80	1	3	0	0	1	848	1	0	1	178	75.7	23.89218533	41	white british	1	1				beni	72	97		0	2	0	24	0			2	0	8	0	0	0	0		80	0	80
1	2	3	0	0	1	1179	1	0	1	174	76	25.10239133	24	WHITE BRIT	1	1	0	0	9.03	Riverside	70	96	N/A	0	0	0	24	0			0	0	0	0	0	0	0		1	0	1
2	2	3	0	0	1	1179	1	0	1	198	90	22.95684114	26	WHITE BRIT	1	1	0	0	10.21	Riverside	74	95	N/A	0	1	0	22	0			1	0	1	0	0	0	0		2	0	2
3	2	3	0	0	1	1179	1	0	1	180	80	24.69135802	26	WHITE BRIT	1	1	0	0	9.5	Riverside	96	95	Ibruprofen x3	0	2	1	34	0			2	1	2	0	0	0	0		3	0	3
4	2	3	0	0	1	1179	1	0	1	178	76	23.98687034	41	WHITE BRIT	1	1	2	0	10.45	Riverside	72	98	N/A	0	1	0	20	0			1	0	1	0	0	0	0		4	0	4
5	2	3	0	0	1	1179	1	0	0	160	50	19.53125	26	WHITE BRIT	1	1	0	0	10.93	Riverside	93	98	N/A	0	1	0	38	0			1	0	3	0	0	0	0		5	0	5
6	2	3	0	0	1	1179	1	0	1	171	65	22.22906193	28	WHITE BRIT	1	1	0	0	9.03	Riverside	58	95	N/A	0	0	0	23	0			0	0	0	0	0	0	0		6	0	6
7	2	3	0	0	1	1179	1	0	1	165	65	23.87511478	36	WHITE BRIT	1	1	0	0	7.84	Riverside	46	98	N/A	0	1	0	22	0			1	0	1	0	0	0	0	1	7	0	7
8	2	3	0	0	1	1179	1	0	1	172	62	20.9572742	30	WHITE BRIT	1	1	0	0	8.55	Riverside	65	97	N/A	0	1	1	30	0			1	1	1	0	0	0	0		8	0	8
9	2	3	0	0	1	1179	1	0	1	172	75	25.35154137	26	WHITE BRIT	1	1	0	0	9.74	Riverside	70	97	N/A	0	0	0	30	0			0	0	0	0	0	0	0		9	0	9
10	2	3	0	0	1	1179	1	0	0	170	63	21.79930796	26	WHITE BRIT	1	1	0	0	10.21	Riverside	60	98	10mg Piriteze	0	0	0	29	0			0	0	0	0	0	0	0		10	0	10
11	2	4	0	0	1	1179	1	0	0	170	67	23.183391	31	WHITE BRIT	1	1	0	0	13.3	Riverside	68	97	N/A	0	0	0	20	0			0	0	0	0	0	0	0	1	11	0	11
12	2	4	0	0	1	1179	1	0	1	168	72	25.51020408	42	WHITE BRIT	1	1	0	0	9.98	Riverside	90	97	N/A	0	0	0	26	0			0	0	0	0	0	0	0		12	0	12
13	2	4	0	0	1	1179	1	0	0	165	68	24.97704316	25	WHITE BRIT	1	1	0	0	9.03	Riverside	55	96	N/A	0	4	1	45	1		1	4	1	6	1	0	1	0	1	13	1	13
14	2	4	0	0	1	1179	1	0	0	172	63	21.29529475	28	white british	1	1	0	0	10.45	Riverside	84	99	Contraceptive Pill	0	1	1	36	0			1	1	2	0	0	0	1	1	14	0	14
15	2	4	0	0	1	1179	1	0	1	170	65	22.49134948	22	WHITE BRIT	1	1	0	0	9.03	Riverside	61	98	N/A	0	3	1	24	0			3	1	1	0	0	0	0		15	0	15
16	2	5	1	0	2	1179	1	0	0	168	65	23.03004535	34	white brit	1	1	2	0	11.88	Riverside	63	94	1x 240mg Fexofenadine	0	1	1	25	0			1	1	1	0	0	0	0	1	16	0	16
17	2	5	1	0	2	1179	1	0	1	183	81	24.18704649	25	white brit	1	1	1	1	8.55	Riverside	50	96	N/A	0	0	0	20	0			0	0	0	0	0	0	0	1	17	0	17
18	2	5	1	0	2	1179	1	0	1	173	72	24.05693475	41	white brit	1	1	0	0	9.5	Riverside	68	92	N/A	0	0	0	21	0			0	0	0	0	0	0	0	1	18	0	18
19	2	5	1	0	2	1179	1	0	1	183	76	22.69401893	50	white brit	1	1	0	0	10.21	Riverside	60	92	N/A	0	0	0	20	0			0	0	0	0	0	0	0		19	0	19
20	2	5	1	0	2	1179	1	0	1	180	88	27.16049383	27	white asian	3	0	2	0	9.5	Riverside	57	95	N/A	0	0	0	20	0			0	0	0	0	0	0	0		20	0	20
21	2	5	1	0	2	1179	1	0	0	160	53	20.703125	56	white brit	1	1	0	0	11.88	Riverside	80	97	N/A	0	0	0	31	0			0	0	0	0	0	0	0		21	0	21
22	2	6	1	0	2	1179	1	0	1	182	90	27.17063157	29	White	1	1	0	0	9.03	Riverside	58	98	N/A	0	1	0	20	0			1	0	0	0	0	0	0	1	22	0	22
23	2	6	1	0	2	1179	1	0	0	165	65	23.87511478	30	white brit	1	1	0	0	10.45	Riverside	74	97	N/A	0	0	0	45	1		1	0	0	0	0	0	0	0		23	0	23
24	2	6	1	0	2	1179	1	0	0	174	63	20.80856124	35	south african	1	1	0	0	10.45	Riverside	72	97	N/A	0	0	0	35	0			0	0	0	0	0	0	0		24	0	24
25	2	6	1	0	2	1179	1	0	0	166	55	19.95935549	25	white brit	1	1	0	0	9.98	Riverside	84	97	Azithromycin	0	9	1	41	1		1	9	1	23	0	0	0	1	1	25	0	25
26	2	6	1	0	2	1179	1	0	1	176	85	27.44059917	35	white brit	1	1	2	0	10.45	Riverside	84	98	N/A	0	0	0	20	0			0	0	0	0	0	0	0	1	26	0	26
27	2	6	1	0	2	1179	1	0	1	175	74	24.16326531	25	white brit	1	1	0	0	9.03	Riverside	59	99	Terbinifine 250mg	0	0	0	21	0			0	0	0	0	0	0	0		27	0	27
28	2	6	1	0	2	1179	1	0	1	172	60	20.2812331	37	white brit	1	1	0	0	9.5	Riverside	57	97	N/A	0	2	0	36	0			2	0	6	0	0	0	0	1	28	0	28
29	2	6	1	0	2	1179	1	0	0	163	58.5	22.01814144	30	white brit	1	1	0	0	10.45	Riverside	64	98	N/A	0	0	0	22	0			0	0	0	0	0	0	0		29	0	29
30	2	6	1	0	2	1179	1	0	0	169	65	22.75830678	33	white brit	1	1	0	0		Riverside	72	98	125mg Levothyroxine	0	0	0	27	0			0	0	0	0	0	0	0		30	0	30
31	2	7	0	1	3	1179	1	0	0	164	54	20.07733492	33	nepali	2	0	0	0	10.21	Riverside	64	98	N/A	0	0	0	24	0			0	0	0	0	0	0	0		31	0	31
32	2	7	0	1	3	1179	1	0	1	167	66	23.66524436	32	nepali	2	0	0	0	8.55	Riverside	50	98	N/A	0	0	0	21	0			0	0	0	0	0	0	0		32	0	32
33	2	7	0	1	3	1179	1	0	1	179	94	29.33741144	25	white brit	1	1	1	1	9.5	Riverside	74	96	N/A	0	2	0	24	0			2	0	0	0	0	0	0	1	33	0	33
34	2	7	0	1	3	1179	1	0	1	169	74	25.90945695	43	NEPALESE	2	0	0	0	10.45	Riverside	64	96	N/A	0	1	0	22	0			1	0	0	0	0	0	0		34	0	34
35	2	7	0	1	3	1179	1	0	1	160	65	25.390625	33	NEPALESE	2	0	0	0	9.03	Riverside	73	97	N/A	0	1	0	20	0			1	0	0	0	0	0	0		35	0	35
36	2	7	0	1	3	1179	1	0	1	185	80	23.37472608	29	white	1	1	0	0	7.84	Riverside	60	96	N/A	0	2	0	44	1		1	2	0	0	0	0	0	1		36	0	36
37	2	7	0	1	3	1179	1	0	1	174	74	24.44180209	34	NEPALESE	2	0	0	0		Riverside	87	95		0	0	0	27	0			0	0	0	0	0	0	0		37	0	37
38	2	8	0	1	3	1179	1	0	1	187	87	24.8791787	36	white brit	1	1	0	0	9.5	Riverside	59	99	Naproxen 2/day	0	0	0	35	0			0	0	0	0	0	0	0		38	0	38
39	2	8	0	1	3	1179	1	0	1	167	74	26.53375883	34	white brit	1	1	0	0	11.88	Riverside	90	99		0	0	0	20	0			0	0	0	0	0	0	0		39	0	39
40	2	8	0	1	3	1179	1	0	1	169	86	30.11099051	21	white brit	1	1	0	0	10.21	Riverside	113	96	Diarrhoea tablets, Ibuprofen, Diarolyte	0	10	1	60	1		1	10	1	34	0	0	0	0	1	40	0	40
41	2	8	0	1	3	1179	1	0	1	189	89	24.91531592	25	white brit	1	1	0	0	8.79	Riverside	62	97	N/A	0	0	0	21	0			0	0	2	0	0	0	0		41	0	41
42	2	8	0	1	3	1179	1	0	1	178	88	27.77427093	45	white brit	1	1	0	0	9.03	Riverside	80	92		0	0	0	30	0			0	0	0	0	0	0	0		42	0	42
43	2	8	0	1	3	1179	1	0	1	178	74	23.35563691	31	white brit	1	1	0	0	6.65	Riverside	68	99	Bonjela 3/day	0	0	0	20	0			0	0	0	0	0	0	0		43	0	43
44	2	8	0	1	3	1179	1	0	1	183	105	31.35357879	56	white	1	1	0	0	12.83	Riverside	53	98	1x 400mg Ibuprofen	0	0	0	20	0			0	0	0	0	0	0	0		44	0	44
45	2	8	0	1	3	1179	1	0	1	182	73	22.03840116	30	white brit	1	1	0	0	9.98	Mahatala?	80	97		0	0	0	20	0			0	0	0	0	0	0	0		45	0	45
46	2	9	0	1	4	1179	1	0	1	170	81	28.02768166	41	White brit	1	1	0	0	9.98	Riverside	76	96		0	0	0	21	0			0	0	0	0	0	0	0		46	0	46
47	2	9	0	1	4	1179	1	0	0	153	50	21.35930625	25	White brit	1	1	0	0	9.98	Riverside	85	97	Cerezette (progesterone pill)	0	0	0	34	0			0	0	0	0	0	0	0		47	0	47
48	2	9	0	1	4	1179	1	0	0	161	49	18.90359168	40	White brit	1	1	0	0	10.21	Riverside	62	100		0	0	0	22	0			0	0	0	0	0	0	0		48	0	48
49	2	9	0	1	4	1179	1	0	1	188	83	23.48347669	23	White brit	1	1	0	0	8.31	Riverside	64	98	N/A	0	1	1	26	0			1	1	1	0	0	0	0		49	0	49
50	2	9	0	1	4	1179	1	0	1	162	62	23.62444749	25	White brit	1	1	0	0	9.5	Riverside	67	99		0	0	0	24	0			0	0	0	0	0	0	0		50	0	50
51	2	9	0	1	4	1179	1	0	0	163	74	27.85200798	32	white	1	1	2	0	12.83	Riverside	94	97		0	0	0	35	0			0	0	1	0	0	0	0	1	51	0	51
52	2	9	0	1	4	1179	1	0	0	172	77	26.02758248	37	White brit	1	1	2	0	12.83	Riverside	84	98		0	0	0	26	0			0	0	0	0	0	0	0		52	0	52
53	2	9	0	1	4	1179	1	0	0	162	74	28.1969212	37	White brit	1	1	0	0	10.45	Riverside	76	97		0	0	0	42	1		1	0	0	0	0	0	0	0		53	0	53
54	2	9	0	1	4	1179	1	0	0	167	70	25.0995016	53	Nepalese	2	0	0	0	12.35	Riverside	76	98		0	0	0	50	1		1	0	0	0	0	0	0	0		54	0	54
55	2	10	1	1	4	1179	1	0	1	176	75	24.21229339	20	white brit	1	1	0	0	9.26	Naunai?	105	97		0	2	1	45	1		1	2	1	0	0	0	0	0		55	0	55
56	2	10	1	1	4	1179	1	0	1	182	70	21.13271344	33	white brit	1	1	2	0	9.03	Naumane?	74	94		0	0	0	52	1		1	0	0	0	0	0	0	0		56	0	56
57	2	10	1	1	4	1179	1	0	0	174	65	21.46915048	19	white brit	1	1	2	0	10.45	Maumane?	63	99		0	0	0	51	1		1	0	0	0	0	0	0	0		57	0	57
58	2	10	1	1	4	1179	1	0	1	184	95	28.0600189	34	white brit	1	1	1	1	9.74	Naumane?	70	94		0	3	0	39	1			3	0	2	0	0	0	0		58	0	58
59	2	10	1	1	4	1179	1	0	1	180	90	27.77777778	21	white brit	1	1	0	0	10.21	Maumane	95	84	N/A	0	0	0	25	0			0	0	0	0	0	0	0		59	0	59
60	2	7	0	1	3	1179	1	0	1	161	67	25.84776822	39	NEPALSE	2	0	1	1		Riverside	70	98		0	0	0	20	0			0	0	0	0	0	0	0	1	60	0	60
61	2	7	0	1	4	1179	1	0	1	160	60	23.4375	37	NEPAL	2	0	0	0		Riverside	76	96		0	0	0	20	0			0	0	0	0	0	0	0		61	0	61
62	2	7	0	1	3	1179	1	0	1	167	64	22.94811574	32	NEPAL	2	0	0	0		Riverside	75	96		0	0	0	20	0			0	0	0	0	0	0	0		62	0	62
63	2	7	0	1	3	1179	1	0	1	185	85	24.83564646	21	CAUC	1	1	1	1		Riverside	74	97		0	0	0	20	0			0	0	0	0	0	0	0		63	0	63
64	2	9	0	1	4	1179	1	0	1	185	90	26.29656684	32	CAUC	1	1	0	0		Riverside	80	98		0	2	0	42	1		1	2	0	0	0	0	0	0		64	0	64
65	2	4	0	0	1	1179	1	0	0	166	62	22.4996371	23		1	1	0	0		Riverside	62	100		0	0	0	20	0			0	0	0	0	0	0	0		65	0	65
66	2	4	0	0	1	1179	1	0	1	182	80	24.1516725	20	CAUC	1	1	0	0		Riverside	87	97		0	0	0	29	0			0	0	0	0	0	0	0		66	0	66
67	2	9	0	1	4	1179	1	0	0	165	75	27.54820937	35	CAUC	1	1	0	0		Riverside	61	98		0	1	0	25	0			1	0	0	0	0	0	0		67	0	67
68	2	4	0	0	1	1179	1	0	1	175	73	23.83673469	36	CAUC	1	1	0	0		Riverside	76	97	N/A	0	0	0	20	0			0	0	0	0	0	0	0		68	0	68
69	2	8	0	1	3	1179	1	0	1	183	94	28.06891815	43	CAUC	1	1	0	0		Riverside	76	97	N/A	0	0	0	20	0			0	0	0	0	0	0	0		69	0	69
70	2	8	0	1	3	1179	1	0	1	172	80	27.04164413	44	WHITE BRIT	1	1	1	1		Riverside	79	98	N/A	0	2	0	46	1		1	2	0	3	0	0	0	0		70	0	70
71	2	8	0	1	3	1179	1	0	1	191	96	26.31506812	41	WHITE BRIT	1	1	0	0		Riverside	46	93	N/A	0	1	0	23	0			1	0	2	0	0	0	0	1	71	0	71
72	2	8	0	1	3	1179	1	0	1	180	85	26.2345679	26	WHITE BRIT	1	1	0	0		Riverside	74	95	N/A	0	0	0	29	0			0	0	0	0	0	0	0		72	0	72
73	2	3	0	0	1	1179	1	0	1	180	81	25	32	CAUC	1	1	0	0		Riverside	78	95	N/A	0	0	0	36	0		1	0	0	0	0	0	0	0	1	73	0	73
74	2	3	0	0	1	1179	1	0	0	168	61	21.61281179	24	WHITE BRIT	1	1	0	0		Riverside	72	100	N/A	0	1	0	29	0			1	0	0	0	0	0	0		74	0	74
75	2	3	0	0	1	1179	1	0	0	174	N/A		26	WHITE BRIT	1	1	0	0		Riverside	88	96	N/A	0	2	0	40	1		1	2	0	4	0	0	0	0	1	75	0	75
76	2	4	0	0	1	1179	1	0	0	162	65	24.76756592	26	WHITE BRIT	1	1	0	0		Riverside	64	99	N/A	0	0	0	21	0			0	0	0	0	0	0	0		76	0	76
77	2	4	0	0	1	1179	1	0	0	162	65	24.76756592	26	WHITE BRIT	1	1	0	0		Riverside	75	97	N/A	0	0	0	32	0			0	0	0	0	0	0	0		77	0	77
78	2	9	0	1	4	1179	1	0	1	N/A	95		41	WHITE BRIT	1	1	0	0		Riverside	92	95	N/A	0	0	0	30	0			0	0	0	0	0	0	0		78	0	78
79	2	10	1	1	4	1179	1	0	1	N/A	N/A		20	WHITE BRIT	1	1	0	0		Maumane	67	98	N/A	0	2	0	39	1		1	2	0	0	0	0	0	0		79	0	79
80	2	3	0	0	1	1179	1	0	1	178	75.7	23.89218533	41	white british	1	1					63	98		0	2	0	20	0			2	0	0	0	0	0	0		80	0	80
1	3	3	0	0	1	1456	1	0	1	174	76	25.10239133	24	WHITE BRIT	1	1	0	0	9.03	Jugepani	60	99	N/A	0	0	0	25	0			0	0	0	0	0	0	0		1	0	1
2	3	3	0	0	1	1456	1	0	1	198	90	22.95684114	26	WHITE BRIT	1	1	0	0	10.21	Jugepani	70	97	N/A	0	0	0	22	0			0	0	0	0	0	0	0		2	0	2
3	3	3	0	0	1	1456	1	0	1	180	80	24.69135802	26	WHITE BRIT	1	1	0	0	9.5	Jugepani	75	96	N/A	0	2	1	30	0			2	1	1	0	0	0	1		3	0	3
4	3	3	0	0	1	1456	1	0	1	178	76	23.98687034	41	WHITE BRIT	1	1	2	0	10.45	Jugepani	62	98	N/A	0	1	0	20	0			1	0	1	0	0	0	0		4	0	4
5	3	3	0	0	1	1456	1	0	0	160	50	19.53125	26	WHITE BRIT	1	1	0	0	10.93	Jugepani	85	98	N/A	0	1	0	37	0			1	0	1	0	0	0	0		5	0	5
6	3	3	0	0	1	1456	1	0	1	171	65	22.22906193	28	WHITE BRIT	1	1	0	0	9.03	Jugepani	60	98	N/A	0	0	0	23	0			0	0	0	0	0	0	0		6	0	6
7	3	3	0	0	1	1456	1	0	1	165	65	23.87511478	36	WHITE BRIT	1	1	0	0	7.84	Jugepani			N/A	0	0	0	21	0			0	0	0	0	0	0	1	1	7	0	7
8	3	3	0	0	1	1456	1	0	1	172	62	20.9572742	30	WHITE BRIT	1	1	0	0	8.55	Jugepani	64	96	N/A	0	0	0	34	0			0	0	0	0	0	0	0		8	0	8
9	3	3	0	0	1	1456	1	0	1	172	75	25.35154137	26	WHITE BRIT	1	1	0	0	9.74	Jugepani	60	96	N/A	0	0	0	30	0			0	0	0	0	0	0	0		9	0	9
10	3	3	0	0	1	1456	1	0	0	170	63	21.79930796	26	WHITE BRIT	1	1	0	0	10.21	Jugepani	58	98	N/A	0	0	0	26	0			0	0	0	0	0	0	1		10	0	10
11	3	4	0	0	1	1456	1	0	0	170	67	23.183391	31	WHITE BRIT	1	1	0	0	13.3	Jugepani	72	97	N/A	0	0	0	25	0			0	0	0	0	0	0	1	1	11	0	11
12	3	4	0	0	1	1456	1	0	1	168	72	25.51020408	42	WHITE BRIT	1	1	0	0	9.98	Jugepani	72	97	N/A	0	7	0	31	0			7	0	0	0	0	0	0		12	0	12
13	3	4	0	0	1	1456	1	0	0	165	68	24.97704316	25	WHITE BRIT	1	1	0	0	9.03	Jugepani	65	95	N/A	0	1	0	34	0			1	0	2	0	0	0	1	1	13	0	13
14	3	4	0	0	1	1456	1	0	0	172	63	21.29529475	28	white british	1	1	0	0	10.45	Jugepani	88	97	Contraceptive Pill	0	0	0	32	0			0	0	0	0	0	0	1	1	14	0	14
15	3	4	0	0	1	1456	1	0	1	170	65	22.49134948	22	WHITE BRIT	1	1	0	0	9.03	Jugepani	59	98	N/A	0	1	1	27	0			1	1	1	0	0	0	1		15	0	15
16	3	5	1	0	2	1456	1	0	0	168	65	23.03004535	34	white brit	1	1	2	0	11.88	Jugepani	65	94	1x 240mg Fexofenadine, 400mg Ibuprofen	0	1	0	21	0			1	0	0	0	0	0	1	1	16	0	16
17	3	5	1	0	2	1456	1	0	1	183	81	24.18704649	25	white brit	1	1	1	1	8.55	Jugepani	48	95	N/A	0	0	0	20	0			0	0	0	0	0	0	1	1	17	0	17
18	3	5	1	0	2	1456	1	0	1	173	72	24.05693475	41	white brit	1	1	0	0	9.5	Jugepani	68	91	N/A	0	0	0	21	0			0	0	0	0	0	0	1	1	18	0	18
19	3	5	1	0	2	1456	1	0	1	183	76	22.69401893	50	white brit	1	1	0	0	10.21	Jugepani	57	93	N/A	0	0	0	20	0			0	0	0	0	0	0	0		19	0	19
20	3	5	1	0	2	1456	1	0	1	180	88	27.16049383	27	white asian	3	0	2	0	9.5	Jugepani	59	95	N/A	0	0	0	20	0			0	0	0	0	0	0	1		20	0	20
21	3	5	1	0	2	1456	1	0	0	160	53	20.703125	56	white brit	1	1	0	0	11.88	Jugepani	80	97	N/A	0	0	0	31	0			0	0	0	0	0	0	1		21	0	21
22	3	6	1	0	2	1456	1	0	1	182	90	27.17063157	29	White	1	1	0	0	9.03	Jugepani	46	96	N/A	0	1	0	20	0			1	0	0	0	0	0	1	1	22	0	22
23	3	6	1	0	2	1456	1	0	0	165	65	23.87511478	30	white brit	1	1	0	0	10.45	Jugepani	67	98	N/A	0	0	0	35	0			0	0	0	0	0	0	0		23	0	23
24	3	6	1	0	2	1456	1	0	0	174	63	20.80856124	35	south african	1	1	0	0	10.45	Jugepani	73	96	N/A	0	0	0	26	0			0	0	0	0	0	0	0		24	0	24
25	3	6	1	0	2	1456	1	0	0	166	55	19.95935549	25	white brit	1	1	0	0	9.98	Jugepani	86	97	Azithromycin	0	0	0	36	0			0	0	3	0	0	0	1	1	25	0	25
26	3	6	1	0	2	1456	1	0	1	176	85	27.44059917	35	white brit	1	1	2	0	10.45	Jugepani	82	95	N/A	0	1	1	20	0			1	1	3	0	0	0	1	1	26	0	26
27	3	6	1	0	2	1456	1	0	1	175	74	24.16326531	25	white brit	1	1	0	0	9.03	Jugepani	61	99	Terbinifine 250mg	0	0	0	20	0			0	0	0	0	0	0	0		27	0	27
28	3	6	1	0	2	1456	1	0	1	172	60	20.2812331	37	white brit	1	1	0	0	9.5	Jugepani	58	98	N/A	0	1	0	37	0			1	0	4	0	0	0	0	1	28	0	28
29	3	6	1	0	2	1456	1	0	0	163	58.5	22.01814144	30	white brit	1	1	0	0	10.45	Jugepani	64	99	N/A	0	0	0	22	0			0	0	0	0	0	0	0		29	0	29
30	3	6	1	0	2	1456	1	0	0	169	65	22.75830678	33	white brit	1	1	0	0		Jugepani	72	97	125mg Levotyhroxine	0	2	0	31	0			2	0	2	0	0	0	1		30	0	30
31	3	7	0	1	3	1456	1	0	0	164	54	20.07733492	33	nepali	2	0	0	0	10.21	Jugepani	60	98	N/A	0	0	0	25	0			0	0	0	0	0	0	0		31	0	31
32	3	7	0	1	3	1456	1	0	1	167	66	23.66524436	32	nepali	2	0	0	0	8.55	Jugepani	62	97	N/A	0	0	0	23	0			0	0	0	0	0	0	0		32	0	32
33	3	7	0	1	3	1456	1	0	1	179	94	29.33741144	25	white brit	1	1	1	1	9.5	Jugepani	80	96	N/A	0	2	0	22	0			2	0	0	0	0	0	1	1	33	0	33
34	3	7	0	1	3	1456	1	0	1	169	74	25.90945695	43	NEPALESE	2	0	0	0	10.45	Jugepani	64	96	N/A	0	0	0	23	0			0	0	0	0	0	0	1		34	0	34
35	3	7	0	1	3	1456	1	0	1	160	65	25.390625	33	NEPALESE	2	0	0	0	9.03	Jugepani	77	96	N/A	0	0	0	23	0			0	0	0	0	0	0	0		35	0	35
36	3	7	0	1	3	1456	1	0	1	185	80	23.37472608	29	white	1	1	0	0	7.84	Jugepani	58	94	N/A	0	0	0	38	0			0	0	0	0	0	0	1		36	0	36
37	3	7	0	1	3	1456	1	0	1	174	74	24.44180209	34	NEPALESE	2	0	0	0		Jugepani	82	97		0	0	0	23	0			0	0	0	0	0	0	0		37	0	37
38	3	8	0	1	3	1456	1	0	1	187	87	24.8791787	36	white brit	1	1	0	0	9.5	Jugepani	55	99	Naproxen 2/day	0	0	0	39	0			0	0	0	0	0	0	0		38	0	38
39	3	8	0	1	3	1456	1	0	1	167	74	26.53375883	34	white brit	1	1	0	0	11.88	Jugepani	79	99		0	0	0	27	0			0	0	0	0	0	0	0		39	0	39
40	3	8	0	1	3	1456	1	0	1	169	86	30.11099051	21	white brit	1	1	0	0	10.21	Jugepani	79	97	Dioralyte	0	2	0	40	1		1	2	0	8	0	0	0	1	1	40	0	40
41	3	8	0	1	3	1456	1	0	1	189	89	24.91531592	25	white brit	1	1	0	0	8.79	Jugepani	62	97	Diarolyte, Diarrhoea tablets	0	2	0	21	0			2	0	2	0	0	0	0		41	0	41
42	3	8	0	1	3	1456	1	0	1	178	88	27.77427093	45	white brit	1	1	0	0	9.03	Jugepani	81	98		0	0	0	23	0			0	0	0	0	0	0	0		42	0	42
43	3	8	0	1	3	1456	1	0	1	178	74	23.35563691	31	white brit	1	1	0	0	6.65	(Maha Tala?)	66	99	Bonjela 3/day	0	0	0	20	0			0	0	0	0	0	0	0		43	0	43
44	3	8	0	1	3	1456	1	0	1	183	105	31.35357879	56	white	1	1	0	0	12.83	Jugepani	77	98	1x400mg Ibuprofen	0	1	1	29	0			1	1	2	0	0	0	0		44	0	44
45	3	8	0	1	3	1456	1	0	1	182	73	22.03840116	30	white brit	1	1	0	0	9.98	Maha Tala	80	97	N/A	0	0	0	25	0			0	0	0	0	0	0	0		45	0	45
46	3	9	0	1	4	1456	1	0	1	170	81	28.02768166	41	White brit	1	1	0	0	9.98	Jugepani	105	92	N/A	0	0	0	28	0			0	0	0	0	0	0	0		46	0	46
47	3	9	0	1	4	1456	1	0	0	153	50	21.35930625	25	White brit	1	1	0	0	9.98	Jugepani	85	97	Immodium (x1), Cerezette (Progesterone pill)	0	0	0	24	0			0	0	0	0	0	0	1		47	0	47
48	3	9	0	1	4	1456	1	0	0	161	49	18.90359168	40	White brit	1	1	0	0	10.21	Jugepani	71	97		0	0	0	21	0			0	0	0	0	0	0	0		48	0	48
49	3	9	0	1	4	1456	1	0	1	188	83	23.48347669	23	White brit	1	1	0	0	8.31	Jugepani	80	95		0	0	0	20	0			0	0	0	0	0	0	0		49	0	49
50	3	9	0	1	4	1456	1	0	1	162	62	23.62444749	25	White brit	1	1	0	0	9.5	Jugepani	65	98		0	0	0	24	0			0	0	0	0	0	0	0		50	0	50
51	3	9	0	1	4	1456	1	0	0	163	74	27.85200798	32	white	1	1	2	0	12.83	Naura?	90	96		0	2	0	27	0			2	0	3	0	0	0	1	1	51	0	51
52	3	9	0	1	4	1456	1	0	0	172	77	26.02758248	37	White brit	1	1	2	0	12.83	Jugepani	85	97		0	1	1	22	0			1	1	1	0	0	0	1		52	0	52
53	3	9	0	1	4	1456	1	0	0	162	74	28.1969212	37	White brit	1	1	0	0	10.45	Jugepani	78	96	Paracetemol	0	0	0	46	1		1	0	0	0	0	0	0	1		53	0	53
54	3	9	0	1	4	1456	1	0	0	167	70	25.0995016	53	Nepalese	2	0	0	0	12.35	Jugepani	83	95		0	0	0	50	1		1	0	0	0	0	0	0	0		54	0	54
55	3	10	1	1	4	1456	1	0	1	176	75	24.21229339	20	white brit	1	1	0	0	9.26	Naura?	78	95		0	1	0	30	0			1	0	0	0	0	0	1		55	0	55
56	3	10	1	1	4	1456	1	0	1	182	70	21.13271344	33	white brit	1	1	2	0	9.03	Naura?	65	96		0	0	0	45	1		1	0	0	0	0	0	0	0		56	0	56
57	3	10	1	1	4	1456	1	0	0	174	65	21.46915048	19	white brit	1	1	2	0	10.45	Naura?	89	97		0	0	0	50	1		1	0	0	0	0	0	0	0		57	0	57
58	3	10	1	1	4	1456	1	0	1	184	95	28.0600189	34	white brit	1	1	1	1	9.74	Naura?	64	94		0	2	1	45	1		1	2	1	2	0	0	0	1		58	0	58
59	3	10	1	1	4	1456	1	0	1	180	90	27.77777778	21	white brit	1	1	0	0	10.21	Naura	68	95	N/A	0	0	0	24	0			0	0	0	0	0	0	0		59	0	59
60	3	7	0	1	3	1456	1	0	1	161	67	25.84776822	39	NEPALSE	2	0	1	1		Jugepani	64	97	N/A	0	0	0	20	0			0	0	0	0	0	0	1	1	60	0	60
61	3	7	0	1	4	1456	1	0	1	160	60	23.4375	37	NEPAL	2	0	0	0		Jugepani	65	95		0	0	0	20	0			0	0	0	0	0	0	1		61	0	61
62	3	7	0	1	3	1456	1	0	1	167	64	22.94811574	32	NEPAL	2	0	0	0		Jugepani	75	97		0	0	0	20	0			0	0	0	0	0	0	0		62	0	62
63	3	7	0	1	3	1456	1	0	1	185	85	24.83564646	21	CAUC	1	1	1	1		Jugepani	98	97		0	3	0	43	1		1	3	0	0	0	0	0	0		63	0	63
64	3	9	0	1	4	1456	1	0	1	185	90	26.29656684	32	CAUC	1	1	0	0		Jugepani	64	98		0	0	0	22	0			0	0	0	0	0	0	0		64	0	64
65	3	4	0	0	1	1456	1	0	0	166	62	22.4996371	23		1	1	0	0		Jugepani	99	95	Immodium (x1)	0	0	0	30	0			0	0	0	0	0	0	1		65	0	65
66	3	4	0	0	1	1456	1	0	1	182	80	24.1516725	20	CAUC	1	1	0	0		Jugepani	58	95		0	0	0	35	0			0	0	0	0	0	0	0		66	0	66
67	3	9	0	1	4	1456	1	0	0	165	75	27.54820937	35	CAUC	1	1	0	0		Jugepani	59	98	N/A	0	0	0	20	0			0	0	0	0	0	0	0		67	0	67
68	3	4	0	0	1	1456	1	0	1	175	73	23.83673469	36	CAUC	1	1	0	0			61	98		0	1	1	25	0			1	1	0	0	0	0	1		68	0	68
69	3	8	0	1	3	1456	1	0	1	183	94	28.06891815	43	WHITE BRIT	1	1	0	0		Jugepani	59	98	N/A	0	0	0	20	0			0	0	0	0	0	0	0		69	0	69
70	3	8	0	1	3	1456	1	0	1	172	80	27.04164413	44	WHITE BRIT	1	1	1	1		Jugepani	98	95	N/A	0	1	0	38	0			1	0	0	0	0	0	1		70	0	70
71	3	8	0	1	3	1456	1	0	1	191	96	26.31506812	41	WHITE BRIT	1	1	0	0		Jugepani	61	92	N/A	0	2	0	20	0			2	0	3	0	0	0	1	1	71	0	71
72	3	8	0	1	3	1456	1	0	1	180	85	26.2345679	26	WHITE BRIT	1	1	0	0		Jugepani	70	99	N/A	0	0	0	30	0			0	0	0	0	0	0	1		72	0	72
73	3	3	0	0	1	1456	1	0	1	180	81	25	32	CAUC	1	1	0	0		Jugepani	80	94	N/A	0	0	0	41	1		1	0	0	1	0	0	0	1	1	73	0	73
74	3	3	0	0	1	1456	1	0	0	168	61	21.61281179	24	WHITE BRIT	1	1	0	0		Jugepani	62	100	N/A	0	0	0	32				0	0	38	0	0	0	1		74	1	74
75	3	3	0	0	1	1456	1	0	0	174	N/A		26	WHITE BRIT	1	1	0	0		Jugepani	92	97	Azithromycin 500mg	0	0	0	30	0			0	0	0	0	0	0	1	1	75	0	75
76	3	4	0	0	1	1456	1	0	0	162	65	24.76756592	26	WHITE BRIT	1	1	0	0		Jugepani	73	97	N/A	0	0	0	24	0			0	0	0	0	0	0	1		76	0	76
77	3	4	0	0	1	1456	1	0	0	162	65	24.76756592	26	WHITE BRIT	1	1	0	0		Jugepani	72	98	N/A	0	0	0	32	0			0	0	0	0	0	0	1		77	0	77
78	3	9	0	1	4	1456	1	0	1	N/A	95		41	WHITE BRIT	1	1	0	0		Jugepani	94	96	N/A	0	3	0	31	0			3	0	2	0	0	0	0		78	0	78
79	3	10	1	1	4	1456	1	0	1	N/A	N/A		20	WHITE BRIT	1	1	0	0		Naura	83	98	N/A	0	0	0	46	1		1	0	0	2	0	0	0	0		79	0	79
80	3	3	0	0	1	1456	1		1	178	75.7	23.89218533	41	white british	1	1				beni	62	98		0	1	0	20	0			1	0	1	0	0	0	0		80	0	80
1	4	3	0	0	1	2017	1	0	1	174	76	25.10239133	24	WHITE BRIT	1	1	0	0	9.03	Bagar	64	98	N/A	0	0	0	29	0			0	0	0	0	0	0	0		1	0	1
2	4	3	0	0	1	2017	1	0	1	198	90	22.95684114	26	WHITE BRIT	1	1	0	0	10.21	Bagar	54	95	N/A	0	1	0	32	0			1	0	2	0	0	0	0		2	0	2
3	4	3	0	0	1	2017	1	0	1	180	80	24.69135802	26	WHITE BRIT	1	1	0	0	9.5	Bagar	68	96	N/A	0	1	1	26	0			1	1	1	0	0	0	1		3	0	3
4	4	3	0	0	1	2017	1	0	1	178	76	23.98687034	41	WHITE BRIT	1	1	2	0	10.45	Bagar	56	97	N/A	0	1	0	20	0			1	0	1	0	0	0	0		4	0	4
5	4	3	0	0	1	2017	1	0	0	160	50	19.53125	26	WHITE BRIT	1	1	0	0	10.93	Bagar	60	98	N/A	0	0	0	44	1		1	0	0	2	0	0	0	0		5	0	5
6	4	3	0	0	1	2017	1	0	1	171	65	22.22906193	28	WHITE BRIT	1	1	0	0	9.03	Bagar	60	96	N/A	0	0	0	26	0			0	0	0	0	0	0	0		6	0	6
7	4	3	0	0	1	2017	1	0	1	165	65	23.87511478	36	WHITE BRIT	1	1	0	0	7.84	Bagar	42	98	N/A	0	2	0	27	0			2	0	0	0	0	0	1	1	7	0	7
8	4	3	0	0	1	2017	1	0	1	172	62	20.9572742	30	WHITE BRIT	1	1	0	0	8.55	Bagar	63	94	N/A	0	0	0	30	0			0	0	0	0	0	0	0		8	0	8
9	4	3	0	0	1	2017	1	0	1	172	75	25.35154137	26	WHITE BRIT	1	1	0	0	9.74	Bagar	55	94	N/A	0	0	0	30	0			0	0	0	0	0	0	0		9	0	9
10	4	3	0	0	1	2017	1	0	0	170	63	21.79930796	26	WHITE BRIT	1	1	0	0	10.21	Bagar	62	98	10mg Piriteze	0	0	0	24	0			0	0	0	0	0	0	1		10	0	10
11	4	4	0	0	1	2017	1	0	0	170	67	23.183391	31	WHITE BRIT	1	1	0	0	13.3	Bagar	71	94	Paracetamol 500mg prn	0	1	0	21	0			1	0	1	0	0	0	1	1	11	0	11
12	4	4	0	0	1	2017	1	0	1	168	72	25.51020408	42	WHITE BRIT	1	1	0	0	9.98	Bagar	74	96	N/A	0	5	0	25	0			5	0	8	0	0	0	0		12	0	12
13	4	4	0	0	1	2017	1	0	0	165	68	24.97704316	25	WHITE BRIT	1	1	0	0	9.03	Bagar	50	97	N/A	0	1	0	35	0			1	0	0	0	0	0	1	1	13	0	13
14	4	4	0	0	1	2017	1	0	0	172	63	21.29529475	28	white british	1	1	0	0	10.45	Bagar	91	96	Contraceptive Pill	0	1	0	30	0			1	0	0	0	0	0	1	1	14	0	14
15	4	4	0	0	1	2017	1	0	1	170	65	22.49134948	22	WHITE BRIT	1	1	0	0	9.03	Bagar	59	99	N/A	0	0	0	22	0			0	0	0	0	0	0	1		15	0	15
16	4	5	1	0	2	2017	1	0	0	168	65	23.03004535	34	white brit	1	1	2	0	11.88	Bagar	63	94	No Data	0										0	0	0	1	1	16	0	16
17	4	5	1	0	2	2017	1	0	1	183	81	24.18704649	25	white brit	1	1	1	1	8.55	Bagar	49	92	N/A	0	0	0	20	0			0	0	0	0	0	0	1	1	17	0	17
18	4	5	1	0	2	2017	1	0	1	173	72	24.05693475	41	white brit	1	1	0	0	9.5	Bagar	58	92	N/A	0	0	0	21	0			0	0	0	0	0	0	1	1	18	0	18
19	4	5	1	0	2	2017	1	0	1	183	76	22.69401893	50	white brit	1	1	0	0	10.21	Bagar	64	94	N/A	0	0	0	20	0			0	0	0	0	0	0	0		19	0	19
20	4	5	1	0	2	2017	1	0	1	180	88	27.16049383	27	white asian	3	0	2	0	9.5	Bagar	55	91	N/A	0	0	0	20	0			0	0	0	0	0	0	1		20	0	20
21	4	5	1	0	2	2017	1	0	0	160	53	20.703125	56	white brit	1	1	0	0	11.88	Bagar	88	94	N/A	0	1	0	31	0			1	0	1	0	0	0	1		21	0	21
22	4	6	1	0	2	2017	1	0	1	182	90	27.17063157	29	White	1	1	0	0	9.03	Bagar	48	97	N/A	0	2	0	23	0			2	0	0	0	0	0	1	1	22	0	22
23	4	6	1	0	2	2017	1	0	0	165	65	23.87511478	30	white brit	1	1	0	0	10.45	Bagar	66	97	N/A	0	0	0	23	0			0	0	0	0	0	0	0		23	0	23
24	4	6	1	0	2	2017	1	0	0	174	63	20.80856124	35	south african	1	1	0	0	10.45	Bagar	82	96	N/A	0	0	0	48	1		1	0	0	0	0	0	0	0		24	0	24
25	4	6	1	0	2	2017	1	0	0	166	55	19.95935549	25	white brit	1	1	0	0	9.98	Bagar	52	98	Azithromycin	0	0	0	22	0			0	0	0	0	0	0	1	1	25	0	25
26	4	6	1	0	2	2017	1	0	1	176	85	27.44059917	35	white brit	1	1	2	0	10.45	Bagar	83	95	N/A	0	2	0	24	0			2	0	0	0	0	0	1	1	26	0	26
27	4	6	1	0	2	2017	1	0	1	175	74	24.16326531	25	white brit	1	1	0	0	9.03	Bagar	53	97	Terbinifine 250mg	0	0	0	20	0			0	0	0	0	0	0	0		27	0	27
28	4	6	1	0	2	2017	1	0	1	172	60	20.2812331	37	white brit	1	1	0	0	9.5	Bagar	57	96	N/A	0	2	0	38	0			2	0	4	0	0	0	0	1	28	0	28
29	4	6	1	0	2	2017	1	0	0	163	58.5	22.01814144	30	white brit	1	1	0	0	10.45	Bagar	64	97	N/A	0	0	0	21	0			0	0	0	0	0	0	0		29	0	29
30	4	6	1	0	2	2017	1	0	0	169	65	22.75830678	33	white brit	1	1	0	0		Bagar	74	97	125mg Levothyroxine	0	0	0	30	0			0	0	0	0	0	0	1		30	0	30
31	4	7	0	1	3	2017	1	0	0	164	54	20.07733492	33	nepali	2	0	0	0	10.21	Bagar	70	98	N/A	0	1	1	25	0			1	1	0	0	0	0	0		31	0	31
32	4	7	0	1	3	2017	1	0	1	167	66	23.66524436	32	nepali	2	0	0	0	8.55	Bagar	64	95	N/A	0	0	0	25	0			0	0	0	0	0	0	0		32	0	32
33	4	7	0	1	3	2017	1	0	1	179	94	29.33741144	25	white brit	1	1	1	1	9.5	Bagar	72	94	N/A	0	1	0	22	0			1	0	0	0	0	0	1	1	33	0	33
34	4	7	0	1	3	2017	1	0	1	169	74	25.90945695	43	NEPALESE	2	0	0	0	10.45	Bagar	65	96	N/A	0	1	0	25	0			1	0	0	0	0	0	1		34	0	34
35	4	7	0	1	3	2017	1	0	1	160	65	25.390625	33	NEPALESE	2	0	0	0	9.03	Bagar	75	93	N/A	0	0	0	23	0			0	0	0	0	0	0	0		35	0	35
36	4	7	0	1	3	2017	1	0	1	185	80	23.37472608	29	white	1	1	0	0	7.84	Bagar	50	97	N/A	0	0	0	40	1		1	0	0	0	0	0	0	1		36	0	36
37	4	7	0	1	3	2017	1	0	1	174	74	24.44180209	34	NEPALESE	2	0	0	0		Bagara	80	97		0	0	0	24	0			0	0	0	0	0	0	0		37	0	37
38	4	8	0	1	3	2017	1	0	1	187	87	24.8791787	36	white brit	1	1	0	0	9.5	Bagara	59	97	Naproxen 2/day	0	0	0	33	0			0	0	0	0	0	0	0		38	0	38
39	4	8	0	1	3	2017	1	0	1	167	74	26.53375883	34	white brit	1	1	0	0	11.88	Bagara	87	98		0	0	0	29	0			0	0	0	0	0	0	0		39	0	39
40	4	8	0	1	3	2017	1	0	1	169	86	30.11099051	21	white brit	1	1	0	0	10.21	Bagara	88	98		0	1	0	35	0			1	0	0	0	0	0	1	1	40	0	40
41	4	8	0	1	3	2017	1	0	1	189	89	24.91531592	25	white brit	1	1	0	0	8.79	Bagara	54	97	1x Diazinon	0	2	0	24	0			2	0	1	0	0	0	0		41	0	41
42	4	8	0	1	3	2017	1	0	1	178	88	27.77427093	45	white brit	1	1	0	0	9.03	Bagara	81	85		0	0	0	20	0			0	0	0	0	0	0	0		42	0	42
43	4	8	0	1	3	2017	1	0	1	178	74	23.35563691	31	white brit	1	1	0	0	6.65	Bagara	55	97		0	2	0	33	0			2	0	1	0	0	0	0		43	0	43
44	4	8	0	1	3	2017	1	0	1	183	105	31.35357879	56	white	1	1	0	0	12.83	Bagara	63	98	Renitidine	0	1	0	20	0			1	0	0	0	0	0	0		44	0	44
45	4	8	0	1	3	2017	1	0	1	182	73	22.03840116	30	white brit	1	1	0	0	9.98	Bagara	75	99		0	1	0	20	0			1	0	0	0	0	0	0		45	0	45
46	4	9	0	1	4	2017	1	0	1	170	81	28.02768166	41	White brit	1	1	0	0	9.98	Bagara	90	93	N/A	0	0	0	23	0			0	0	0	0	0	0	0		46	0	46
47	4	9	0	1	4	2017	1	0	0	153	50	21.35930625	25	White brit	1	1	0	0	9.98	Bagara	75	98	Cerezette (Progesterone pill)	0	0	0	29	0			0	0	0	0	0	0	1		47	0	47
48	4	9	0	1	4	2017	1	0	0	161	49	18.90359168	40	White brit	1	1	0	0	10.21	Bagara	69	95		0	0	0	23	0			0	0	0	0	0	0	0		48	0	48
49	4	9	0	1	4	2017	1	0	1	188	83	23.48347669	23	White brit	1	1	0	0	8.31	Bagara	78	94		0	0	0	22	0			0	0	0	0	0	0	0		49	0	49
50	4	9	0	1	4	2017	1	0	1	162	62	23.62444749	25	White brit	1	1	0	0	9.5	Bagara	71	96		0	0	0	23	0			0	0	0	0	0	0	0		50	0	50
51	4	9	0	1	4	2017	1	0	0	163	74	27.85200798	32	white	1	1	2	0	12.83	Bagara	84	96		0	5	0	34	0			5	0	8	0	0	0	1	1	51	0	51
52	4	9	0	1	4	2017	1	0	0	172	77	26.02758248	37	White brit	1	1	2	0	12.83	Bagara	80	96		0	0	0	21	0			0	0	0	0	0	0	1		52	0	52
53	4	9	0	1	4	2017	1	0	0	162	74	28.1969212	37	White brit	1	1	0	0	10.45	Bagara	76	97		0	0	0	49	0		1	0	0	0	0	0	0	1		53	0	53
54	4	9	0	1	4	2017	1	0	0	167	70	25.0995016	53	Nepalese	2	0	0	0	12.35	Bagara	77	96		0	0	0	43	1		1	0	0	0	0	0	0	0		54	0	54
55	4	10	1	1	4	2017	1	0	1	176	75	24.21229339	20	white brit	1	1	0	0	9.26	Bagara	70	99		0	1	0	45	1		1	1	0	0	0	0	0	1		55	0	55
56	4	10	1	1	4	2017	1	0	1	182	70	21.13271344	33	white brit	1	1	2	0	9.03	Bagara	77	97		0	0	0	43	1		1	0	0	0	0	0	0	0		56	0	56
57	4	10	1	1	4	2017	1	0	0	174	65	21.46915048	19	white brit	1	1	2	0	10.45	Bagara	55	99		0	0	0	49	1		1	0	0	0	0	0	0	0		57	0	57
58	4	10	1	1	4	2017	1	0	1	184	95	28.0600189	34	white brit	1	1	1	1	9.74	Bagara	75	91		0	1	0	47	1		1	1	0	0	0	0	0	1		58	0	58
59	4	10	1	1	4	2017	1	0	1	180	90	27.77777778	21	white brit	1	1	0	0	10.21	Bagara	61	95	N/A	0	0	0	25	0			0	0	0	0	0	0	0		59	0	59
60	4	7	0	1	3	2017	1	0	1	161	67	25.84776822	39	NEPALSE	2	0	1	1		Bagara	67	97		0	0	0	23	0			0	0	0	0	0	0	1	1	60	0	60
61	4	7	0	1	4	2017	1	0	1	160	60	23.4375	37	NEPAL	2	0	0	0		Bagara	66	96		0	0	0	20	0			0	0	0	0	0	0	1		61	0	61
62	4	7	0	1	3	2017	1	0	1	167	64	22.94811574	32	NEPAL	2	0	0	0		Bagara	66	94	N/A	0	0	0	25	0			0	0	0	0	0	0	0		62	0	62
63	4	7	0	1	3	2017	1	0	1	185	85	24.83564646	21	CAUC	1	1	1	1		Bagara	73	96		0	0	0	20	0			0	0	0	0	0	0	0		63	0	63
64	4	9	0	1	4	2017	1	0	1	185	90	26.29656684	32	CAUC	1	1	0	0		Bagara	68	96		0	0	0	20	0			0	0	0	0	0	0	0		64	0	64
65	4	4	0	0	1	2017	1	0	0	166	62	22.4996371	23		1	1	0	0		Bagara	84	97		0	3	0	43	1		1	3	0	0	0	0	0	1		65	0	65
66	4	4	0	0	1	2017	1	0	1	182	80	24.1516725	20	CAUC	1	1	0	0		Bagara	78	98		0	0	0	20	0			0	0	0	0	0	0	0		66	0	66
67	4	9	0	1	4	2017	1	0	0	165	75	27.54820937	35	CAUC	1	1	0	0		Bagara	89	95	Immodium (x1)	0	0	0	26	0			0	0	0	0	0	0	0		67	0	67
68	4	4	0	0	1	2017	1	0	1	175	73	23.83673469	36	CAUC	1	1	0	0		Bagara	50	100		0	1	1	33	0			1	1	1	0	0	0	1		68	0	68
69	4	8	0	1	3	2017	1	0	1	183	94	28.06891815	43	WHITE BRIT	1	1	0	0		Bagar	75	98		0	2	1	20	0			2	1	1	0	0	0	0		69	0	69
70	4	8	0	1	3	2017	1	0	1	172	80	27.04164413	44	WHITE BRIT	1	1	1	1		Bagar	88	99		0	0	0	43	1		1	0	0	0	0	0	0	1		70	0	70
71	4	8	0	1	3	2017	1	0	1	191	96	26.31506812	41	WHITE BRIT	1	1	0	0		Bagar	61	92	N/A	0	2	0	20	0			2	0	3	0	0	0	1	1	71	0	71
72	4	8	0	1	3	2017	1	0	1	180	85	26.2345679	26	WHITE BRIT	1	1	0	0		Bagar				0										0	0	0	1		72	0	72
73	4	3	0	0	1	2017	1	0	1	180	81	25	32	CAUC	1	1	0	0		Bagar	63	94	N/A	0	0	0	39	1		1	0	0	0	0	0	0	1	1	73	0	73
74	4	3	0	0	1	2017	1	0	0	168	61	21.61281179	24	WHITE BRIT	1	1	0	0		Bagar	58	99	N/A	0	5	1	30	0			5	1	8	1	0	1	1		74	1	74
75	4	3	0	0	1	2017	1	0	0	174	N/A		26	WHITE BRIT	1	1	0	0		Bagar	85	98	Azithromycin 500mg	0	0	0	34	0			0	0	0	0	0	0	1	1	75	0	75
76	4	4	0	0	1	2017	1	0	0	162	65	24.76756592	26	WHITE BRIT	1	1	0	0		Bagar	75	98	N/A	0	0	0	22	0			0	0	0	0	0	0	1		76	0	76
77	4	4	0	0	1	2017	1	0	0	162	65	24.76756592	26	WHITE BRIT	1	1	0	0		Bagar	68	98	N/A	0	1	1	29	0			1	1	0	0	0	0	1		77	0	77
78	4	8	0	1	4	2017	1	0	1	N/A	95		41	WHITE BRIT	1	1	0	0		Bagar	90	95	Immodium 4mg	0	1	0	30	0			1	0	1	0	0	0	0		78	0	78
79	4	10	1	1	4	2017	1	0	1	N/A	N/A		20	WHITE BRIT	1	1	0	0		Bagar	76	96	N/A	0	0	0	43	1		1	0	0	0	0	0	0	0		79	0	79
80	4	3	0	0	1	2017	1	0	1	178	75.7	23.89218533	41	white british	1	1				bagar	56	97		0	1	0	20	0			1	0	1	0	0	0	0		80	0	80
1	5	3	0	0	1	2430	1	0	1	174	76	25.10239133	24	WHITE BRIT	1	1	0	0	9.03	Doban	65	96	N/A	0	0	0	23	0			0	0	0	0	0	0	0		1	0	1
2	5	3	0	0	1	2430	1	0	1	198	90	22.95684114	26	WHITE BRIT	1	1	0	0	10.21	Doban	44	91	N/A	0	0	0	23	0			0	0	0	0	0	0	0		2	0	2
3	5	3	0	0	1	2430	1	0	1	180	80	24.69135802	26	WHITE BRIT	1	1	0	0	9.5	Doban	70	95	N/A	0	1	1	44	1		1	1	1	1	0	0	0	0		3	0	3
4	5	3	0	0	1	2430	1	0	1	178	76	23.98687034	41	WHITE BRIT	1	1	2	0	10.45	Doban	62	95	N/A	0	0	0	20	0			0	0	0	0	0	0	0		4	0	4
5	5	3	0	0	1	2430	1	0	0	160	50	19.53125	26	WHITE BRIT	1	1	0	0	10.93	Doban	78	98	N/A	0	1	0	43	1		1	1	0	2	0	0	0	0		5	0	5
6	5	3	0	0	1	2430	1	0	1	171	65	22.22906193	28	WHITE BRIT	1	1	0	0	9.03	Doban	76	96	N/A	0	0	0	30	0			0	0	0	0	0	0	0		6	0	6
7	5	3	0	0	1	2430	1	0	1	165	65	23.87511478	36	WHITE BRIT	1	1	0	0	7.84	Doban	47	98	N/A	0	1	0	21	0			1	0	0	0	0	0	0	1	7	0	7
8	5	3	0	0	1	2430	1	0	1	172	62	20.9572742	30	WHITE BRIT	1	1	0	0	8.55	Doban	53	95	N/A	0	0	0	30	0			0	0	0	0	0	0	0		8	0	8
9	5	3	0	0	1	2430	1	0	1	172	75	25.35154137	26	WHITE BRIT	1	1	0	0	9.74	Doban	50	95	N/A	0	0	0	30	0			0	0	0	0	0	0	0		9	0	9
10	5	3	0	0	1	2430	1	0	0	170	63	21.79930796	26	WHITE BRIT	1	1	0	0	10.21	Doban	63	96	10mg Piriteze	0	0	0	22	0			0	0	0	0	0	0	0		10	0	10
11	5	4	0	0	1	2430	1	0	0	170	67	23.183391	31	WHITE BRIT	1	1	0	0	13.3	Doban	69	96	Paracetamol 500mg prn	0	0	0	21	0			0	0	0	0	0	0	0	1	11	0	11
12	5	4	0	0	1	2430	1	0	1	168	72	25.51020408	42	WHITE BRIT	1	1	0	0	9.98	Doban	84	95	N/A	0	2	0	20	0			2	0	6	0	0	0	0		12	0	12
13	5	4	0	0	1	2430	1	0	0	165	68	24.97704316	25	WHITE BRIT	1	1	0	0	9.03	Doban	61	95	N/A	0	0	0	39	1		1	0	0	0	0	0	0	0	1	13	0	13
14	5	4	0	0	1	2430	1	0	0	172	63	21.29529475	28	white british	1	1	0	0	10.45	Doban	84	98	Contraceptive Pill	0	1	0	30	0			1	0	0	0	0	0	0	1	14	0	14
15	5	4	0	0	1	2430	1	0	1	170	65	22.49134948	22	WHITE BRIT	1	1	0	0	9.03	Doban	57	97	N/A	0	0	0	26	0			0	0	0	0	0	0	0		15	0	15
16	5	5	1	0	2	2430	1	0	0	168	65	23.03004535	34	white brit	1	1	2	0	11.88	Doban	94	94	1x 240mg Fexofenadine, 400mg Ibuprofen	0	0	0	30	0			0	0	0	0	0	0	0	1	16	0	16
17	5	5	1	0	2	2430	1	0	1	183	81	24.18704649	25	white brit	1	1	1	1	8.55	Doban	50	90	N/A	0	0	0	20	0			0	0	0	0	0	0	0	1	17	0	17
18	5	5	1	0	2	2430	1	0	1	173	72	24.05693475	41	white brit	1	1	0	0	9.5	Doban	56	88	N/A	0	0	0	21	0			0	0	0	0	0	0	0	1	18	0	18
19	5	5	1	0	2	2430	1	0	1	183	76	22.69401893	50	white brit	1	1	0	0	10.21	Doban	58	94	N/A	0	0	0	20	0			0	0	0	0	0	0	0		19	0	19
20	5	5	1	0	2	2430	1	0	1	180	88	27.16049383	27	white asian	3	2	2	0	9.5	Doban	58	88	N/A	0	1	1	20	0			1	1	2	0	0	0	0		20	0	20
21	5	5	1	0	2	2430	1	0	0	160	53	20.703125	56	white brit	1	1	0	0	11.88	Doban	96	93	N/A	0	0	0	31	0			0	0	0	0	0	0	0		21	0	21
22	5	6	1	0	2	2430	1	0	1	182	90	27.17063157	29	White	1	1	0	0	9.03	Doban	48	96	N/A	0	0	0	20	0			0	0	0	0	0	0	0	1	22	0	22
23	5	6	1	0	2	2430	1	0	0	165	65	23.87511478	30	white brit	1	1	0	0	10.45	Doban	67	99	N/A	0	0	0	27	0			0	0	0	0	0	0	0		23	0	23
24	5	6	1	0	2	2430	1	0	0	174	63	20.80856124	35	south african	1	1	0	0	10.45	Doban	79	96	N/A	0	0	0	30	0			0	0	0	0	0	0	0		24	0	24
25	5	6	1	0	2	2430	1	0	0	166	55	19.95935549	25	white brit	1	1	0	0	9.98	Doban	47	97	N/A	0	0	0	27	0			0	0	0	0	0	0	0	1	25	0	25
26	5	6	1	0	2	2430	1	0	1	176	85	27.44059917	35	white brit	1	1	2	0	10.45	Doban	79	95	N/A	0	1	0	20	0			1	0	0	0	0	0	0	1	26	0	26
27	5	6	1	0	2	2430	1	0	1	175	74	24.16326531	25	white brit	1	1	0	0	9.03	Doban	53	97	Terbinifine 250mg	0	0	0	20	0			0	0	0	0	0	0	0		27	0	27
28	5	6	1	0	2	2430	1	0	1	172	60	20.2812331	37	white brit	1	1	0	0	9.5	Doban	60	98	N/A	0	2	0	35	0			2	0	1	0	0	0	0	1	28	1	28
29	5	6	1	0	2	2430	1	0	0	163	58.5	22.01814144	30	white brit	1	1	0	0	10.45	Doban	56	95	N/A	0	0	0	21	0			0	0	0	0	0	0	0		29	0	29
30	5	6	1	0	2	2430	1	0	0	169	65	22.75830678	33	white brit	1	1	0	0		Doban	71	97	125mg Levothyroxine	0	0	0	21	0			0	0	0	0	0	0	0		30	0	30
31	5	7	0	1	3	2430	1	0	0	164	54	20.07733492	33	nepali	2	2	0	0	10.21	Doban	53	97	N/A	0	1	0	24	0			1	0	0	0	0	0	0		31	0	31
32	5	7	0	1	3	2430	1	0	1	167	66	23.66524436	32	nepali	2	2	0	0	8.55	Doban	50	98	N/A	0	0	0	22	0			0	0	0	0	0	0	0		32	0	32
33	5	7	0	1	3	2430	1	0	1	179	94	29.33741144	25	white brit	1	1	1	1	9.5	Doban	62	92	N/A	0	2	0	22	0			2	0	0	0	0	0	0	1	33	0	33
34	5	7	0	1	3	2430	1	0	1	169	74	25.90945695	43	NEPALESE	2	2	0	0	10.45	Doban	70	93	N/A	0	1	0	24	0			1	0	0	0	0	0	0		34	0	34
35	5	7	0	1	3	2430	1	0	1	160	65	25.390625	33	NEPALESE	2	2	0	0	9.03	Doban	73	93	N/A	0	0	0	20	0			0	0	0	0	0	0	0		35	0	35
36	5	7	0	1	3	2430	1	0	1	185	80	23.37472608	29	white	1	1	0	0	7.84	Doban	52	94	N/A	0	1	0	42	1		1	1	0	0	0	0	0	0		36	0	36
37	5	7	0	1	3	2430	1	0	1	174	74	24.44180209	34	NEPALESE	2	2	0	0		Doban	71	98		0	1	0	21	0			1	0	0	0	0	0	0		37	0	37
38	5	8	0	1	3	2430	1	0	1	187	87	24.8791787	36	white brit	1	1	0	0	9.5	Doban	84	98	Naproxen 2/day	0	0	0	33	0			0	0	0	0	0	0	0		38	0	38
39	5	8	0	1	3	2430	1	0	1	167	74	26.53375883	34	white brit	1	1	0	0	11.88	Doban	83	97		0	0	0	20	0			0	0	0	0	0	0	0		39	0	39
40	5	8	0	1	3	2430	1	0	1	169	86	30.11099051	21	white brit	1	1	0	0	10.21	Doban	90	98		0	0	0	34	0			0	0	0	0	0	0	0	1	40	0	40
41	5	8	0	1	3	2430	1	0	1	189	89	24.91531592	25	white brit	1	1	0	0	8.79	Doban	48	97		0	1	1	23	0			1	1	3	0	0	0	0		41	0	41
42	5	8	0	1	3	2430	1	0	1	178	88	27.77427093	45	white brit	1	1	0	0	9.03	Doban	84	84		0	0	0	20	0			0	0	0	0	0	0	0		42	0	42
43	5	8	0	1	3	2430	1	0	1	178	74	23.35563691	31	white brit	1	1	0	0	6.65	Doban	70	98		0	0	0	20	0			0	0	0	0	0	0	0		43	0	43
44	5	8	0	1	3	2430	1	0	1	183	105	31.35357879	56	white	1	1	0	0	12.83	Doban	60	96	Ranitidine	0	1	0	20	0			1	0	1	0	0	0	0		44	0	44
45	5	8	0	1	3	2430	1	0	1	182	73	22.03840116	30	white brit	1	1	0	0	9.98	Doban	69	98		0	1	0	20	0			1	0	0	0	0	0	0		45	0	45
46	5	9	0	1	4	2430	1	0	1	170	81	28.02768166	41	White brit	1	1	0	0	9.98	Doban	75	94		0	0	0	20	0			0	0	0	0	0	0	0		46	0	46
47	5	9	0	1	4	2430	1	0	0	153	50	21.35930625	25	White brit	1	1	0	0	9.98	Doban	74	96	Cerezette (progesterone pill)	0	0	0	30	0			0	0	0	0	0	0	0		47	0	47
48	5	9	0	1	4	2430	1	0	0	161	49	18.90359168	40	White brit	1	1	0	0	10.21	Doban	75	93		0	0	0	23	0			0	0	0	0	0	0	0		48	0	48
49	5	9	0	1	4	2430	1	0	1	188	83	23.48347669	23	White brit	1	1	0	0	8.31	Doban	62	97		0	0	0	22	0			0	0	0	0	0	0	0		49	0	49
50	5	9	0	1	4	2430	1	0	1	162	62	23.62444749	25	White brit	1	1	0	0	9.5	Doban	56	98		0	0	0	23	0			0	0	0	0	0	0	0		50	0	50
51	5	9	0	1	4	2430	1	0	0	163	74	27.85200798	32	white	1	1	2	0	12.83	Doban	89	94		0	1	0	31	0			1	0	1	0	0	0	0	1	51	0	51
52	5	9	0	1	4	2430	1	0	0	172	77	26.02758248	37	White brit	1	1	2	0	12.83	Doban	82	94		0	1	0	25	0			1	0	1	0	0	0	0		52	0	52
53	5	9	0	1	4	2430	1	0	0	162	74	28.1969212	37	White brit	1	1	0	0	10.45	Doban	78	98		0	0	0	50	1		1	0	0	0	0	0	0	0		53	0	53
54	5	9	0	1	4	2430	1	0	0	167	70	25.0995016	53	Nepalese	2	1	0	0	12.35	Doban	76	95		0	0	0	47	1		1	0	0	0	0	0	0	0		54	0	54
55	5	10	1	1	4	2430	1	0	1	176	75	24.21229339	20	white brit	1	1	0	0	9.26	Doban	65	92		0	0	0	50	1		1	0	0	0	0	0	0	0		55	0	55
56	5	10	1	1	4	2430	1	0	1	182	70	21.13271344	33	white brit	1	1	2	0	9.03	Doban	72	96		0	0	0	39	1		1	0	0	0	0	0	0	0		56	0	56
57	5	10	1	1	4	2430	1	0	0	174	65	21.46915048	19	white brit	1	1	2	0	10.45	Doban	80	97		0	2	0	50	1		1	2	0	0	0	0	0	0		57	0	57
58	5	10	1	1	4	2430	1	0	1	184	95	28.0600189	34	white brit	1	1	1	1	9.74	Doban	72	91		0	1	0	46	1		1	1	0	0	0	0	0	0		58	0	58
59	5	10	1	1	4	2430	1	0	1	180	90	27.77777778	21	white brit	1	1	0	0	10.21	Doban	60	92	N/A	0	0	0	26	0			0	0	0	0	0	0	0		59	0	59
60	5	7	0	1	3	2430	1	0	1	161	67	25.84776822	39	NEPALSE	2	2	1	1		Doban	77	96		0	0	0	22	0			0	0	0	0	0	0	0	1	60	0	60
61	5	7	0	1	4	2430	1	0	1	160	60	23.4375	37	NEPAL	2	2	0	0		Doban	69	93		0	0	0	20	0			0	0	0	0	0	0	0		61	0	61
62	5	7	0	1	3	2430	1	0	1	167	64	22.94811574	32	NEPAL	2	2	0	0		Doban	70	95	N/A	0	0	0	21	0			0	0	0	0	0	0	0		62	0	62
63	5	7	0	1	3	2430	1	0	1	185	85	24.83564646	21	CAUC	1	1	1	1		Doban	56	95		0	0	0	20	0			0	0	0	0	0	0	0		63	0	63
64	5	9	0	1	4	2430	1	0	1	185	90	26.29656684	32	CAUC	1	1	0	0		Doban	66	95		0	0	0	20	0			0	0	0	0	0	0	0		64	0	64
65	5	4	0	0	1	2430	1	0	0	166	62	22.4996371	23		1	1	0	0		Doban	85	96		0	0	0	42	1		1	0	0	0	0	0	0	0		65	0	65
66	5	4	0	0	1	2430	1	0	1	182	80	24.1516725	20	CAUC	1	1	0	0		Doban	75	99		0	0	0	20				0	0	0	0	0	0	0		66	0	66
67	5	9	0	1	4	2430	1	0	0	165	75	27.54820937	35	CAUC	1	1	0	0		Doban	90	95		0	0	0	24	0			0	0	0	0	0	0	0		67	0	67
68	5	4	0	0	1	2430	1	0	1	175	73	23.83673469	36	CAUC	1	1	0	0		Doban	63	98		0	0	0	31	0			0	0	0	0	0	0	0		68	0	68
69	5	8	0	1	3	2430	1	0	1	183	94	28.06891815	43	WHITE BRIT	1	1	0	0		Doban	70	98	N/A	0	1	0	20	0			1	0	0	0	0	0	0		69	0	69
70	5	8	0	1	3	2430	1	0	1	172	80	27.04164413	44	WHITE BRIT	1	1	1	1		Doban	72	96	N/A	0	0	0	No Data				0	0	0	0	0	0	0		70	0	70
71	5	8	0	1	3	2430	1	0	1	191	96	26.31506812	41	WHITE BRIT	1	1	0	0		Doban	58	96	N/A	0	0	0	20	0			0	0	0	0	0	0	0	1	71	0	71
72	5	8	0	1	3	2430	1	0	1	180	85	26.2345679	26	WHITE BRIT	1	1	0	0		Doban	59	70	N/A	0	1	0	30	0			1	0	0	0	0	0	0		72	0	72
73	5	3	0	0	1	2430	1	0	1	180	81	25	32	CAUC	1	1	0	0		Doban	73	90	N/A	0	0	0	38	0			0	0	0	0	0	0	0	1	73	0	73
74	5	3	0	0	1	2430	1	0	0	168	61	21.61281179	24	WHITE BRIT	1	1	0	0		Doban	74	93	N/A	0	11	1	40	1		1	11	1	45	2	1	1	1		74		74
75	5	3	0	0	1	2430	1	0	0	174	N/A		26	WHITE BRIT	1	1	0	0		Doban	88	95	Azithromycin 500mg	0	4	0	43	1		1	4	0	11	0	0	0	0	1	75	0	75
76	5	4	0	0	1	2430	1	0	0	162	65	24.76756592	26	WHITE BRIT	1	1	0	0		Doban	77	96	N/A	0	2	1	21	0			2	1	3	0	0	0	0		76	1	76
77	5	4	0	0	1	2430	1	0	0	162	65	24.76756592	26	WHITE BRIT	1	1	0	0		Doban	72	96	N/A	0	1	1	28	0			1	1	0	0	0	0	0		77	1	77
78	5	9	0	1	4	2430	1	0	1	N/A	95		41	WHITE BRIT	1	1	0	0		Doban	76	95	N/A	0	0	0	30	0			0	0	0	0	0	0	0		78	0	78
79	5	10	1	1	4	2430	1	0	1	N/A	N/A		20	WHITE BRIT	1	1	0	0		Doban	82	91	N/A	0	2	0	42	1		1	2	0	1	0	0	0	0		79	0	79
80	5	3	0	0	1	2430	1	0	1	178	75.7	23.89218533	41	white british	1	1				dobang	62	95	Azithromycin 500mg	0	0	0	20	0			0	0	0	0	0	0	0		80	0	80
1	6	3	0	0	1	3107	2	0	1	174	76	25.10239133	24	WHITE BRIT	1	1	0	0	9.03	Sallagari	60	94	N/A	0	0	0	28	0			0	0	0	0	0	0	0		1	0	1
2	6	3	0	0	1	3107	2	0	1	198	90	22.95684114	26	WHITE BRIT	1	1	0	0	10.21	Sallagari	46	92	N/A	0	0	0	46	1		1	0	0	0	0	0	0	0		2	0	2
3	6	3	0	0	1	3107	2	0	1	180	80	24.69135802	26	WHITE BRIT	1	1	0	0	9.5	Sallagari	70	93	N/A	0	1	1	20	0			1	1	1	0	0	0	0		3	0	3
4	6	3	0	0	1	3107	2	0	1	178	76	23.98687034	41	WHITE BRIT	1	1	2	0	10.45	Sallagari	55	91	N/A	0	0	0	20	0			0	0	0	0	0	0	0		4	0	4
5	6	3	0	0	1	3107	2	0	0	160	50	19.53125	26	WHITE BRIT	1	1	0	0	10.93	Sallagari	81	94	N/A	0	1	0	41	1		1	1	0	2	0	0	0	0		5	0	5
6	6	3	0	0	1	3107	2	0	1	171	65	22.22906193	28	WHITE BRIT	1	1	0	0	9.03	Sallagari	66	94	N/A	0	0	0	24	0			0	0	0	0	0	0	0		6	0	6
7	6	3	0	0	1	3107	2	0	1	165	65	23.87511478	36	WHITE BRIT	1	1	0	0	7.84	Sallagari	40	91	N/A	0	1	0	20	0			1	0	0	0	0	0	0	1	7	1	7
8	6	3	0	0	1	3107	2	0	1	172	62	20.9572742	30	WHITE BRIT	1	1	0	0	8.55	Sallagari	57	91	N/A	0	0	0	30	0			0	0	0	0	0	0	0		8	0	8
9	6	3	0	0	1	3107	2	0	1	172	75	25.35154137	26	WHITE BRIT	1	1	0	0	9.74	Sallagari	63	93	N/A	0	1	0	30	0			1	0	0	0	0	0	0		9	0	9
10	6	3	0	0	1	3107	2	0	0	170	63	21.79930796	26	WHITE BRIT	1	1	0	0	10.21	Sallagari	62	95	10mg Piriteze	0	0	0	22	0			0	0	1	0	0	0	0		10	1	10
11	6	4	0	0	1	3107	2	0	0	170	67	23.183391	31	WHITE BRIT	1	1	0	0	13.3	Sallagari	80	94	N/A	0	2	0	23	0			2	0	3	0	0	0	0	1	11	0	11
12	6	4	0	0	1	3107	2	0	1	168	72	25.51020408	42	WHITE BRIT	1	1	0	0	9.98	Sallagari	80	90	N/A	0	1	0	23	0			1	0	3	0	0	0	0		12	0	12
13	6	4	0	0	1	3107	2	0	0	165	68	24.97704316	25	WHITE BRIT	1	1	0	0	9.03	Sallagari	62	96	N/A	0	2	0	30	0			2	0	6	0	0	0	0	1	13	1	13
14	6	4	0	0	1	3107	2	0	0	172	63	21.29529475	28	white british	1	1	0	0	10.45	Sallagari	86	94	Contraceptive Pill	0	2	0	31	0			2	0	3	0	0	0	0	1	14	1	14
15	6	4	0	0	1	3107	2	0	1	170	65	22.49134948	22	WHITE BRIT	1	1	0	0	9.03	Sallagari	73	95	N/A	0	1	0	24	0			1	0	0	0	0	0	0		15	0	15
16	6	5	1	0	2	3107	2	0	0	168	65	23.03004535	34	white brit	1	1	2	0	11.88	Sallagari	62	86	2x 400mg Ibuprofen	0	0	0	22	0			0	0	0	0	0	0	0	1	16	1	16
17	6	5	1	0	2	3107	2	0	1	183	81	24.18704649	25	white brit	1	1	1	1	8.55	Sallagari	52	88	N/A	0	2	1	24	0			2	1	8	0	0	0	0	1	17	1	17
18	6	5	1	0	2	3107	2	0	1	173	72	24.05693475	41	white brit	1	1	0	0	9.5	Sallagari	47	89	N/A	0	0	0	20	0			0	0	2	0	0	0	0	1	18	1	18
19	6	5	1	0	2	3107	2	0	1	183	76	22.69401893	50	white brit	1	1	0	0	10.21	Sallagari	58	91	N/A	0	0	0	20	0			0	0	0	0	0	0	0		19	0	19
20	6	5	1	0	2	3107	2	0	1	180	88	27.16049383	27	white asian	3	0	2	0	9.5	Sallagari	65	76	N/A	0	2	1	22	0			2	1	5	0	0	0	0		20	1	20
21	6	5	1	0	2	3107	2	0	0	160	53	20.703125	56	white brit	1	1	0	0	11.88	Sallagari	81	91	N/A	0	0	0	31	0			0	0	1	0	0	0	0		21	1	21
22	6	6	1	0	2	3107	2	0	1	182	90	27.17063157	29	White	1	1	0	0	9.03	Sallagari	49	96	N/A	0	1	0	20	0			1	0	1	0	0	0	0	1	22	1	22
23	6	6	1	0	2	3107	2	0	0	165	65	23.87511478	30	white brit	1	1	0	0	10.45	Sallagari	66	93	N/A	0	0	0	27	0			0	0	0	0	0	0	0		23	0	23
24	6	6	1	0	2	3107	2	0	0	174	63	20.80856124	35	south african	1	1	0	0	10.45	Sallagari	83	94	N/A	0	0	0	37	0			0	0	0	0	0	0	0		24	0	24
25	6	6	1	0	2	3107	2	0	0	166	55	19.95935549	25	white brit	1	1	0	0	9.98	Sallagari	62	96	N/A	0	0	0	25	0			0	0	0	0	0	0	0	1	25	0	25
26	6	6	1	0	2	3107	2	0	1	176	85	27.44059917	35	white brit	1	1	2	0	10.45	Sallagari	77	94	N/A	0	3	0	22	0			3	0	2	0	0	0	0	1	26	1	26
27	6	6	1	0	2	3107	2	0	1	175	74	24.16326531	25	white brit	1	1	0	0	9.03	Sallagari	56	97	Terbinifine 250mg	0	0	0	20	0			0	0	0	0	0	0	0		27	0	27
28	6	6	1	0	2	3107	2	0	1	172	60	20.2812331	37	white brit	1	1	0	0	9.5	Sallagari	87	95	1g Paracetamol	0	8	1	43	1		1	8	1	8	2	1	1	1	1	28	1	28
29	6	6	1	0	2	3107	2	0	0	163	58.5	22.01814144	30	white brit	1	1	0	0	10.45	Sallagari	55	96	N/A	0	0	0	20	0			0	0	0	0	0	0	0		29	0	29
30	6	6	1	0	2	3107	2	0	0	169	65	22.75830678	33	white brit	1	1	0	0		Sallagari	71	95	125mg Levothyroxine	0	1	0	25	0			1	0	0	0	0	0	0		30	0	30
31	6	7	0	1	3	3107	2	0	0	164	54	20.07733492	33	nepali	2	0	0	0	10.21	Sallagari	68	96	N/A	0	0	0	20	0			0	0	0	0	0	0	0		31	1	31
32	6	7	0	1	3	3107	2	0	1	167	66	23.66524436	32	nepali	2	0	0	0	8.55	Sallagari	62	95	N/A	0	0	0	22	0			0	0	0	0	0	0	0		32	0	32
33	6	7	0	1	3	3107	2	0	1	179	94	29.33741144	25	white brit	1	1	1	1	9.5	Sallagari	81	90	N/A	0	0	0	20	0			0	0	0	0	0	0	0	1	33	1	33
34	6	7	0	1	3	3107	2	0	1	169	74	25.90945695	43	NEPALESE	2	0	0	0	10.45	Sallagari	70	90	N/A	0	0	0	23	0			0	0	0	0	0	0	0		34	1	34
35	6	7	0	1	3	3107	2	0	1	160	65	25.390625	33	NEPALESE	2	0	0	0	9.03	Sallagari	76	95	N/A	0	0	0	20	0			0	0	0	0	0	0	0		35	0	35
36	6	7	0	1	3	3107	2	0	1	185	80	23.37472608	29	white	1	1	0	0	7.84	Sallagari	47	93	N	0	1	0	33	0			1	0	0	0	0	0	0		36	1	36
37	6	7	0	1	3	3107	2	0	1	174	74	24.44180209	34	NEPALESE	2	0	0	0		Sallagari	80	94		0	0	0	22	0			0	0	0	0	0	0	0		37	0	37
38	6	8	0	1	3	3107	2	0	1	187	87	24.8791787	36	white brit	1	1	0	0	9.5	Sallagari	64	97	Naproxen 2/day	0	0	0	32	0			0	0	0	0	0	0	0		38	0	38
39	6	8	0	1	3	3107	2	0	1	167	74	26.53375883	34	white brit	1	1	0	0	11.88	Sallagari	91	97		0	0	0	22	0			0	0	0	0	0	0	0		39	0	39
40	6	8	0	1	3	3107	2	0	1	169	86	30.11099051	21	white brit	1	1	0	0	10.21	Sallagari	86	99		0	0	0	25	0			0	0	0	0	0	0	0	1	40	0	40
41	6	8	0	1	3	3107	2	0	1	189	89	24.91531592	25	white brit	1	1	0	0	8.79	Sallagari	68	99		0	0	0	20	0			0	0	0	0	0	0	0		41	0	41
42	6	8	0	1	3	3107	2	0	1	178	88	27.77427093	45	white brit	1	1	0	0	9.03	Sallagari	43	70		0	0	0	20	0			0	0	0	0	0	0	0		42	0	42
43	6	8	0	1	3	3107	2	0	1	178	74	23.35563691	31	white brit	1	1	0	0	6.65	Sallagari	72	95		0	0	0	20	0			0	0	0	0	0	0	0		43	0	43
44	6	8	0	1	3	3107	2	0	1	183	105	31.35357879	56	white	1	1	0	0	12.83	Sallagari	63	91		0	1	0	20	0			1	0	2	0	0	0	0		44	0	44
45	6	8	0	1	3	3107	2	0	1	182	73	22.03840116	30	white brit	1	1	0	0	9.98	Sallagari	70	94		0	2	0	20	0			2	0	2	0	0	0	0		45	0	45
46	6	9	0	1	4	3107	2	0	1	170	81	28.02768166	41	White brit	1	1	0	0	9.98	Sallagari	72	95		0	0	0	20	0			0	0	0	0	0	0	0		46	0	46
47	6	9	0	1	4	3107	2	0	0	153	50	21.35930625	25	White brit	1	1	0	0	9.98	Sallagari	89	96	Cerezette (progesterone pill)	0	0	0	37	0			0	0	0	0	0	0	0		47	0	47
48	6	9	0	1	4	3107	2	0	0	161	49	18.90359168	40	White brit	1	1	0	0	10.21	Sallagari	63	95		0	0	0	22	0			0	0	0	0	0	0	0		48	0	48
49	6	9	0	1	4	3107	2	0	1	188	83	23.48347669	23	White brit	1	1	0	0	8.31	Sallagari	67	91		0	0	0	24	0			0	0	0	0	0	0	0		49	0	49
50	6	9	0	1	4	3107	2	0	1	162	62	23.62444749	25	White brit	1	1	0	0	9.5	Sallagari	50	94		0	1	1	24	0			1	1	1	0	0	0	0		50	0	50
51	6	9	0	1	4	3107	2	0	0	163	74	27.85200798	32	white	1	1	2	0	12.83	Sallagari	100	89		0	4	0	30	0			4	0	4	0	0	0	0	1	51	1	51
52	6	9	0	1	4	3107	2	0	0	172	77	26.02758248	37	White brit	1	1	2	0	12.83	Sallagari	76	91		0	1	0	20	0			1	0	1	0	0	0	0		52	1	52
53	6	9	0	1	4	3107	2	0	0	162	74	28.1969212	37	White brit	1	1	0	0	10.45	Sallagari	72	98		0	0	0	48	1		1	0	0	0	0	0	0	0		53	1	53
54	6	9	0	1	4	3107	2	0	0	167	70	25.0995016	53	Nepalese	2	0	0	0	12.35	Sallagari	84	94		0	0	0	46	1		1	0	0	0	0	0	0	0		54	0	54
55	6	10	1	1	4	3107	2	0	1	176	75	24.21229339	20	white brit	1	1	0	0	9.26	Sallagari	55	94		0	0	0	50	1		1	0	0	0	0	0	0	0		55	1	55
56	6	10	1	1	4	3107	2	0	1	182	70	21.13271344	33	white brit	1	1	2	0	9.03	Sallagari				0	1	0	38	0			1	0	0	0	0	0	0		56		56
57	6	10	1	1	4	3107	2	0	0	174	65	21.46915048	19	white brit	1	1	2	0	10.45	Sallagari	76	95		0	0	0	50	1		1	0	0	0	0	0	0	0		57		57
58	6	10	1	1	4	3107	2	0	1	184	95	28.0600189	34	white brit	1	1	1	1	9.74	Sallagari	68	91		0	1	0	44	1		1	1	0	0	0	0	0	0		58	1	58
59	6	10	1	1	4	3107	2	0	1	180	90	27.77777778	21	white brit	1	1	0	0	10.21	Sallagari	76	93	N/A	0	1	0	25	0			1	0	0	0	0	0	0		59		59
60	6	7	0	1	3	3107	2	0	1	161	67	25.84776822	39	NEPALSE	2	0	1	1		Sallagari	84	91		0	0	0	21	0			0	0	2	0	0	0	0	1	60		60
61	6	7	0	1	4	3107	2	0	1	160	60	23.4375	37	NEPAL	2	0	0	0		Sallagari	72	92		0	0	0	20	0			0	0	0	0	0	0	0		61	0	61
62	6	7	0	1	3	3107	2	0	1	167	64	22.94811574	32	NEPAL	2	0	0	0		Sallagari	61	95	N/A	0	0	0	20	0			0	0	0	0	0	0	0		62	0	62
63	6	7	0	1	3	3107	2	0	1	185	85	24.83564646	21	CAUC	1	1	1	1		Sallagari	72	92		0	0	0	20	0			0	0	0	0	0	0	0		63	0	63
64	6	9	0	1	4	3107	2	0	1	185	90	26.29656684	32	CAUC	1	1	0	0		Sallagari	65	96		0	1	1	20	0			1	1	1	0	0	0	0		64	0	64
65	6	4	0	0	1	3107	2	0	0	166	62	22.4996371	23		1	1	0	0		Sallagari	84	95		0	0	0	43	1		1	0	0	0	0	0	0	0		65	1	65
66	6	4	0	0	1	3107	2	0	1	182	80	24.1516725	20	CAUC	1	1	0	0		Sallagari	78	99		0	0	0	20	0			0	0	0	0	0	0	0		66	0	66
67	6	9	0	1	4	3107	2	0	0	165	75	27.54820937	35	CAUC	1	1	0	0		Sallagari	66	93		0	1	0	25	0			1	0	0	0	0	0	0		67	0	67
68	6	4	0	0	1	3107	2	0	1	175	73	23.83673469	36	CAUC	1	1	0	0		Sallagari	46	93		0	0	0	33	0			0	0	0	0	0	0	0		68	0	68
69	6	8	0	1	3	3107	2	0	1	183	94	28.06891815	43	WHITE BRIT	1	1	0	0		Sallaghari	75	94	N/A	0	1	0	20	0			1	0	0	0	0	0	0		69	1	69
70	6	8	0	1	3	3107	2	0	1	172	80	27.04164413	44	WHITE BRIT	1	1	1	1		Sallagari	77	91	N/A	0	2	0					2	0	1	0	0	0	0		70	0	70
71	6	8	0	1	3	3107	2	0	1	191	96	26.31506812	41	WHITE BRIT	1	1	0	0		Sallagari	62	95	N/A	0	0	0	23	0			0	0	2	0	0	0	0	1	71	1	71
72	6	8	0	1	3	3107	2	0	1	180	85	26.2345679	26	WHITE BRIT	1	1	0	0		Sallagari	62	99	N/A	0	1	0	31	0			1	0	1	0	0	0	0		72	0	72
73	6	3	0	0	1	3107	2	0	1	180	81	25	32	CAUC	1	1	0	0		Sallagari	79	90	N/A	0	1	0	37	0			1	0	1	0	0	0	0	1	73	1	73
74	6	3	0	0	1	3107	2	0	0	168	61	21.61281179	24	WHITE BRIT	1	1	0	0		Off mountain	78	92		0															74	1	74
75	6	3	0	0	1	3107	2	0	0	174	N/A		26	WHITE BRIT	1	1	0	0		Sallagari	83	95	N/A	0	0	0	34	0			0	0	0	0	0	0	0	1	75	1	75
76	6	4	0	0	1	3107	2	0	0	162	65	24.76756592	26	WHITE BRIT	1	1	0	0		Sallagari	81	96	N/A	0	3	1	32	0			3	1	4	1	0	1	1		76	1	76
77	6	4	0	0	1	3107	2	0	0	162	65	24.76756592	26	WHITE BRIT	1	1	0	0		Sallagari	77	93	N/A	0	4	1	37	0			4	1	7	1	0	1	1		77	1	77
78	6	9	0	1	4	3107	2	0	1	N/A	95		41	WHITE BRIT	1	1	0	0		Sallagari	76	91	Ciprofloxacin 250mg x 2	0	2	1	30	0			2	1	2	0	0	0	0		78	0	78
79	6	10	1	1	4	3107	2	0	1	N/A	N/A		20	WHITE BRIT	1	1	0	0		Sallagari	78	88	N/A	0	0	0	43	1		1	0	0	1	0	0	0	0		79	0	79
80	6	3	0	0	1	3107	2	0	1	178	75.7	23.89218533	41	white british	1	1				sallagari	55	91	azithromycin	0	0	0	20	0			0	0	0	0	0	0	0		80	0	80
1	7	3	0	0	1	3619	2	1	1	174	76	25.10239133	24	WHITE BRIT	1	1	0	0	9.03	IBC	73	89	N/A	0	1	0	28	0			1	0	0	0	0	0	0		1	0	1
2	7	3	0	0	1	3619	2	1	1	198	90	22.95684114	26	WHITE BRIT	1	1	0	0	10.21	IBC	62	88	N/A	0	1	0	34	0			1	0	0	0	0	0	0		2	0	2
3	7	3	0	0	1	3619	2	1	1	180	80	24.69135802	26	WHITE BRIT	1	1	0	0	9.5	IBC	90	90	N/A	0	2	1	20	0			2	1	2	0	0	0	0		3	0	3
4	7	3	0	0	1	3619	2	1	1	178	76	23.98687034	41	WHITE BRIT	1	1	2	0	10.45	IBC	57	91	Azithromycin 1 tablet	0	0	0	20	0			0	0	0	0	0	0	0		4	0	4
5	7	3	0	0	1	3619	2	1	0	160	50	19.53125	26	WHITE BRIT	1	1	0	0	10.93	IBC	91	93	N/A	0	1	0	45	1		1	1	0	0	0	0	0	0		5	0	5
6	7	3	0	0	1	3619	2	1	1	171	65	22.22906193	28	WHITE BRIT	1	1	0	0	9.03	IBC	58	93	N/A	0	0	0	31	0			0	0	0	0	0	0	0		6	0	6
7	7	3	0	0	1	3619	2	1	1	165	65	23.87511478	36	WHITE BRIT	1	1	0	0	7.84	IBC	49	90	N/A	0	0	0	20	0			0	0	0	0	0	0	0	1	7	0	7
8	7	3	0	0	1	3619	2	1	1	172	62	20.9572742	30	WHITE BRIT	1	1	0	0	8.55	IBC	57	87	N/A	0	0	0	30	0			0	0	0	0	0	0	0		8	0	8
9	7	3	0	0	1	3619	2	1	1	172	75	25.35154137	26	WHITE BRIT	1	1	0	0	9.74	IBC	46	97	N/A	0	0	0	30	0			0	0	0	0	0	0	0		9	0	9
10	7	3	0	0	1	3619	2	1	0	170	63	21.79930796	26	WHITE BRIT	1	1	0	0	10.21	IBC	80	94	N/A	0	2	0	25	0			2	0	1	0	0	0	0		10	0	10
11	7	4	0	0	1	3619	2	1	0	170	67	23.183391	31	WHITE BRIT	1	1	0	0	13.3	IBC	72	91	N/A	0	3	1	24	0			3	1	4	1	1	1	0	1	11	1	11
12	7	4	0	0	1	3619	2	1	1	168	72	25.51020408	42	WHITE BRIT	1	1	0	0	9.98	IBC	72	83	N/A	0	0	0	20	0			0	0	2	0	0	0	0		12	0	12
13	7	4	0	0	1	3619	2	1	0	165	68	24.97704316	25	WHITE BRIT	1	1	0	0	9.03	IBC	60	92	N/A	0	6	1	32	0			6	1	8	2	1	1	1	1	13	1	13
14	7	4	0	0	1	3619	2	1	0	172	63	21.29529475	28	white british	1	1	0	0	10.45	IBC	90	90	1g Paracetamol and Contraceptive Pill	0	2	1	33	0			2	1	3	0	0	0	0	1	14	0	14
15	7	4	0	0	1	3619	2	1	1	170	65	22.49134948	22	WHITE BRIT	1	1	0	0	9.03	IBC	68	93	N/A	0	4	1	26	0			4	1	2	1	0	1	0		15	1	15
16	7	5	1	0	2	3619	2	1	0	168	65	23.03004535	34	white brit	1	1	2	0	11.88	IBC	63	83	N/A	0	4	1	25	0			4	1	5	1	0	1	0	1	16	1	16
17	7	5	1	0	2	3619	2	1	1	183	81	24.18704649	25	white brit	1	1	1	1	8.55	IBC	60	91	N/A	0	1	0	21	0			1	0	3	0	0	0	0	1	17	0	17
18	7	5	1	0	2	3619	2	1	1	173	72	24.05693475	41	white brit	1	1	0	0	9.5	IBC	47	89	N/A	0	0	0	21	0			0	0	0	0	0	0	0	1	18	0	18
19	7	5	1	0	2	3619	2	1	1	183	76	22.69401893	50	white brit	1	1	0	0	10.21	IBC	62	91	4mg Loperamide, 2x 250mg Zithromax	0	6	0	31	0			6	0	7	0	0	0	0		19	0	19
20	7	5	1	0	2	3619	2	1	1	180	88	27.16049383	27	white asian	3	0	2	0	9.5	IBC	69	81	N/A	0	1	1	23	0			1	1	5	0	0	0	0		20	0	20
21	7	5	1	0	2	3619	2	1	0	160	53	20.703125	56	white brit	1	1	0	0	11.88	IBC	82	89	N/A	0	1	0	31	0			1	0	1	0	0	0	0		21	0	21
22	7	6	1	0	2	3619	2	1	1	182	90	27.17063157	29	White	1	1	0	0	9.03	IBC	61	84	N/A	0	2	1	22	0			2	1	2	0	0	0	0	1	22	0	22
23	7	6	1	0	2	3619	2	1	0	165	65	23.87511478	30	white brit	1	1	0	0	10.45	IBC	66	93	N/A	0	0	0	23	0			0	0	0	0	0	0	0		23	0	23
24	7	6	1	0	2	3619	2	1	0	174	63	20.80856124	35	south african	1	1	0	0	10.45	IBC	72	91	N/A	0	0	0	43	1		1	0	0	0	0	0	0	0		24	0	24
25	7	6	1	0	2	3619	2	1	0	166	55	19.95935549	25	white brit	1	1	0	0	9.98	IBC	61	90	N/A	0	0	0	20	0			0	0	0	0	0	0	0	1	25	0	25
26	7	6	1	0	2	3619	2	1	1	176	85	27.44059917	35	white brit	1	1	2	0	10.45	IBC	68	95	N/A	0	10	1	51	1		1	10	1	22	2	1	1	1	1	26	1	26
27	7	6	1	0	2	3619	2	1	1	175	74	24.16326531	25	white brit	1	1	0	0	9.03	IBC	72	96	Terbinifine 250mg, 1g Paracetamol, 400mg Ibuprofen x2	0	1	1	20	0			1	1	1	0	0	0	0		27	0	27
28	7	6	1	0	2	3619	2	1	1	172	60	20.2812331	37	white brit	1	1	0	0	9.5	IBC	85	85	N/A	0	7	1	49	1		1	7	1	25	2	1	0	1	1	28	0	28
29	7	6	1	0	2	3619	2	1	0	162	58	22.10028959	30	white brit	1	1	0	0	10.45	IBC	57	92	N/A	0	0	0	20	0			0	0	0	0	0	0	0		29	0	29
30	7	6	1	0	2	3619	2	1	0	169	65	22.75830678	33	white brit	1	1	0	0		IBC	69	91	125mg Levothyroxine	0	1	0	29	0			1	0	0	0	0	0	0		30	0	30
31	7	7	0	1	3	3619	2	1	0	164	54	20.07733492	33	nepali	2	0	0	0	10.21	IBC	78	94	N/A	0	1	0	20	0			1	0	1	0	0	0	0		31	0	31
32	7	7	0	1	3	3619	2	1	1	167	66	23.66524436	32	nepali	2	0	0	0	8.55	IBC	62	93	N/A	0	0	0	22	0			0	0	0	0	0	0	0		32	0	32
33	7	7	0	1	3	3619	2	1	1	179	90	28.08901095	25	white brit	1	1	1	1	9.5	IBC	71	91	N/A	0	2	1	23	0			2	1	2	0	0	0	0	1	33	0	33
34	7	7	0	1	3	3619	2	1	1	169	74	25.90945695	43	NEPALESE	2	0	0	0	10.45	IBC	66	90	N/A	0	1	0	25	0			1	0	0	0	0	0	0		34	0	34
35	7	7	0	1	3	3619	2	1	1	160	65	25.390625	33	NEPALESE	2	0	0	0	9.03	IBC	71	90	N/A	0	0	0	20	0			0	0	0	0	0	0	0		35	0	35
36	7	7	0	1	3	3619	2	1	1	185	80	23.37472608	29	white	1	1	0	0	7.84	IBC	56	97	N/A	0	3	1	34	0			3	1	2	1	0	1	0		36	1	36
37	7	7	0	1	3	3619	2	1	1	174	74	24.44180209	34	NEPALESE	2	0	0	0		IBC	93	92		0	2	0	21	0			2	0	0	0	0	0	0		37	0	37
38	7	8	0	1	3	3619	2	1	1	187	87	24.8791787	36	white brit	1	1	0	0	9.5	IBC	66	95	Naproxen 2/day	0	1	0	29	0			1	0	0	0	0	0	0		38	0	38
39	7	8	0	1	3	3619	2	1	1	167	74	26.53375883	34	white brit	1	1	0	0	11.88	IBC	89	95		0	0	0	24	0			0	0	0	0	0	0	0		39	0	39
40	7	8	0	1	3	3619	2	1	1	169	86	30.11099051	21	white brit	1	1	0	0	10.21	IBC	70	95		0	0	0	20	0			0	0	0	0	0	0	0	1	40	0	40
41	7	8	0	1	3	3619	2	1	1	189	89	24.91531592	25	white brit	1	1	0	0	8.79	IBC	65	90		0	0	0	21	0			0	0	0	0	0	0	0		41	0	41
42	7	8	0	1	3	3619	2	1	1	178	88	27.77427093	45	white brit	1	1	0	0	9.03	IBC	70	90		0	0	0	20	0			0	0	0	0	0	0	0		42	0	42
43	7	8	0	1	3	3619	2	1	1	178	74	23.35563691	31	white brit	1	1	0	0	6.65	IBC	70	95		0	0	0	20	0			0	0	0	0	0	0	0		43	0	43
44	7	8	0	1	3	3619	2	1	1	183	105	31.35357879	56	white	1	1	0	0	12.83	IBC	64	96		0	1	0	20	0			1	0	2	0	0	0	0		44	0	44
45	7	8	0	1	3	3619	2	1	1	182	73	22.03840116	30	white brit	1	1	0	0	9.98	IBC	75	95		0	1	1	20	0			1	1	2	0	0	0	0		45	0	45
46	7	9	0	1	4	3619	2	1	1	170	81	28.02768166	41	White brit	1	1	0	0	9.98	IBC	66	94		0	0	0	22	0			0	0	0	0	0	0	0		46	0	46
47	7	9	0	1	4	3619	2	1	0	153	50	21.35930625	25	White brit	1	1	0	0	9.98	IBC	91	97	4mg loperamide, 500mg ciprofloxacin	0	1	0	53	1		1	1	0	2	0	0	0	0		47	0	47
48	7	9	0	1	4	3619	2	1	0	161	49	18.90359168	40	White brit	1	1	0	0	10.21	IBC	63	97		0	1	1	22	0			1	1	1	0	0	0	0		48	0	48
49	7	9	0	1	4	3619	2	1	1	188	83	23.48347669	23	White brit	1	1	0	0	8.31	IBC	76	91		0	2	1	22	0			2	1	1	0	0	0	0		49	0	49
50	7	9	0	1	4	3619	2	1	1	162	62	23.62444749	25	White brit	1	1	0	0	9.5	IBC	72	92		0	1	1	24	0			1	1	1	0	0	0	0		50	0	50
51	7	9	0	1	4	3619	2	1	0	163	74	27.85200798	32	white	1	1	2	0	12.83	IBC	89	88		0	1	1	41	1		1	1	1	3	0	0	0	0	1	51	0	51
52	7	9	0	1	4	3619	2	1	0	172	77	26.02758248	37	White brit	1	1	2	0	12.83	IBC	69	89		0	0	0	22	0			0	0	1	0	0	0	0		52	0	52
53	7	9	0	1	4	3619	2	1	0	162	74	28.1969212	37	White brit	1	1	0	0	10.45	IBC	74	94		0	2	0	25	0	28		2	0	0	0	0	0	0		53	0	53
54	7	9	0	1	4	3619	2	1	0	167	70	25.0995016	53	Nepalese	2	0	0	0	12.35	IBC	60	95		0	0	0	42	1		1	0	0	0	0	0	0	0		54	0	54
55	7	10	1	1	4	3619	2	1	1	176	75	24.21229339	20	white brit	1	1	0	0	9.26	IBC	60	94		0	2	0	47	1		1	2	0	1	0	0	0	0		55	0	55
56	7	10	1	1	4	3619	2	1	1	182	70	21.13271344	33	white brit	1	1	2	0	9.03	IBC	78	98		0	2	1	41	1		1	2	1	3	0	0	0	0		56	0	56
57	7	10	1	1	4	3619	2	1	0	174	65	21.46915048	19	white brit	1	1	2	0	10.45	IBC	70	95		0	0	0	50	1		1	0	0	0	0	0	0	0		57	0	57
58	7	10	1	1	4	3619	2	1	1	184	95	28.0600189	34	white brit	1	1	1	1	9.74	IBC	78	95		0	1	0	48	1		1	1	0	0	0	0	0	0		58	0	58
59	7	10	1	1	4	3619	2	1	1	180	90	27.77777778	21	white brit	1	1	0	0	10.21	IBC	75	92	N/A	0	0	0	26	0			0	0	0	0	0	0	0		59	0	59
60	7	7	0	1	3	3619	2	1	1	161	67	25.84776822	39	NEPALSE	2	0	1	1		IBC	100	84		0	4	1	34	0			4	1	13	1	1	1	0	1	60	1	60
61	7	7	0	1	4	3619	2	1	1	160	60	23.4375	37	NEPAL	2	0	0	0		IBC	86	90		0	0	0	20	0			0	0	0	0	0	0	0		61	0	61
62	7	7	0	1	3	3619	2	1	1	167	64	22.94811574	32	NEPAL	2	0	0	0		IBC	64	88	N/A	0	1	0	22	0			1	0	0	0	0	0	0		62	0	62
63	7	7	0	1	3	3619	2	1	1	185	85	24.83564646	21	CAUC	1	1	1	1		IBC	78	92		0	1	0	20	0			1	0	1	0	0	0	0		63	0	63
64	7	9	0	1	4	3619	2	1	1	185	90	26.29656684	32	CAUC	1	1	0	0		IBC	76	95		0	0	0	20	0			0	0	1	0	0	0	0		64	0	64
65	7	4	0	0	1	3619	2	1	0	166	62	22.4996371	23		1	1	0	0		IBC	78	92	Microgynon, Ferrous Sulphate	0	0	0	43	1		1	0	0	0	0	0	0	0		65	0	65
66	7	4	0	0	1	3619	2	1	1	182	80	24.1516725	20	CAUC	1	1	0	0		IBC	79	98		0	0	0	20	0			0	0	0	0	0	0	0		66	0	66
67	7	9	0	1	4	3619	2	1	0	165	75	27.54820937	35	CAUC	1	1	0	0		IBC	86	88		0	1	1	27	0			1	1	1	0	0	0	0		67	0	67
68	7	4	0	0	1	3619	2	1	1	175	73	23.83673469	36	CAUC	1	1	0	0		IBC	47	94		0	0	0	29	0			0	0	0	0	0	0	0		68	0	68
69	7	8	0	1	3	3619	2	1	1	183	94	28.06891815	43	WHITE BRIT	1	1	0	0		IBC	56	98	N/A	0	0	0	20	0			0	0	0	0	0	0	0		69	0	69
70	7	8	0	1	3	3619	2	1	1	172	80	27.04164413	44	WHITE BRIT	1	1	1	1		IBC	77	96	N/A	0	0	0					0	0	0	0	0	0	0		70	0	70
71	7	8	0	1	3	3619	2	1	1	191	96	26.31506812	41	WHITE BRIT	1	1	0	0		IBC	65	96	N/A	0	0	0	22	0			0	0	4	0	0	0	0	1	71	0	71
72	7	8	0	1	3	3619	2	1	1	180	85	26.2345679	26	WHITE BRIT	1	1	0	0		IBC	67	96	N/A	0	2	0	31	0			2	0	0	0	0	0	0		72	0	72
73	7	3	0	0	1	3619	2	1	1	180	81	25	32	CAUC	1	1	0	0		IBC	61	88	N/A	0	0	0	36	0			0	0	0	0	0	0	0	1	73	0	73
74	7	3	0	0	1	3619	2	1	0	168	61	21.61281179	24	WHITE BRIT	1	1	0	0		Off mountain				0															74		74
75	7	3	0	0	1	3619	2	1	0	174	N/A		26	WHITE BRIT	1	1	0	0		IBC	83	95	N/A	0	0	0	37	0			0	0	0	0	0	0	0	1	75	0	75
76	7	4	0	0	1	3619	2	1	0	162	65	24.76756592	26	WHITE BRIT	1	1	0	0		IBC	75	96	N/A	0	5	1	34	0			5	1	11	1	0	1	0		76	1	76
77	7	4	0	0	1	3619	2	1	0	162	65	24.76756592	26	WHITE BRIT	1	1	0	0		IBC	80	90	N/A	0	5	1	29	0			5	1	7	1	0	1	0		77	1	77
78	7	9	0	1	4	3619	2	1	1	N/A	95		41	WHITE BRIT	1	1	0	0		IBC	71	92	Ciprofloxacin 250mg x2	0	1	0	31	0			1	0	1	0	0	0	0		78	0	78
79	7	10	1	1	4	3619	2	1	1	N/A	N/A		20	WHITE BRIT	1	1	0	0		IBC	No Data	No Data	N/A	0	1	0	43	1		1	1	0	0	0	0	0	0		79	0	79
80	7	3	0	0	1	3619	2	1	1	178	75.7	23.89218533	41	white british	1	1				ibc	57	91	0	0	0	0	20	0			0	0	0	0	0	0	0		80	0	80
1	8	3	0	0	1	4072	3	1	1	174	76	25.10239133	24	WHITE BRIT	1	1	0	0	9.03	JBC	70	89	N/A	0	0	0	27	0			0	0	0	0	0	0	0		1	0	1
2	8	3	0	0	1	4072	3	1	1	198	90	22.95684114	26	WHITE BRIT	1	1	0	0	10.21	JBC	64	88	N/A	0	1	0	29	0			1	0	1	0	0	0	0		2	0	2
3	8	3	0	0	1	4072	3	1	1	180	80	24.69135802	26	WHITE BRIT	1	1	0	0	9.5	JBC	90	85	N/A	0	1	1	20	0			1	1	1	0	0	0	0		3	0	3
4	8	3	0	0	1	4072	3	1	1	178	76	23.98687034	41	WHITE BRIT	1	1	2	0	10.45	JBC	78	90	N/A	0	0	0	20	0			0	0	0	0	0	0	0		4	0	4
5	8	3	0	0	1	4072	3	1	0	160	50	19.53125	26	WHITE BRIT	1	1	0	0	10.93	JBC	95	88	N/A	0	1	0	43	1		1	1	0	3	0	0	0	0		5	0	5
6	8	3	0	0	1	4072	3	1	1	171	65	22.22906193	28	WHITE BRIT	1	1	0	0	9.03	JBC	104	78	N/A	0	0	0	31	0			0	0	0	0	0	0	0		6	0	6
7	8	3	0	0	1	4072	3	1	1	165	65	23.87511478	36	WHITE BRIT	1	1	0	0	7.84	JBC	70	82	N/A	0	0	0	21	0			0	0	0	0	0	0	0	1	7	1	7
8	8	3	0	0	1	4072	3	1	1	172	62	20.9572742	30	WHITE BRIT	1	1	0	0	8.55	JBC	70	76	N/A	0	0	0	30	0			0	0	0	0	0	0	0		8	0	8
9	8	3	0	0	1	4072	3	1	1	172	75	25.35154137	26	WHITE BRIT	1	1	0	0	9.74	JBC	80	85	N/A	0	0	0	30	0			0	0	1	0	0	0	0		9	0	9
10	8	3	0	0	1	4072	3	1	0	170	63	21.79930796	26	WHITE BRIT	1	1	0	0	10.21	JBC	80	88	N/A	0	2	0	23	0			2	0	3	0	0	0	0		10	0	10
11	8	4	0	0	1	4072	3	1	0	170	67	23.183391	31	WHITE BRIT	1	1	0	0	13.3	JBC	82	85	Paracetamol 500mg prn + Naproxen 500mg	0	3	0	30	0			3	0	4	0	0	0	0	1	11	0	11
12	8	4	0	0	1	4072	3	1	1	168	72	25.51020408	42	WHITE BRIT	1	1	0	0	9.98	JBC	90	85	N/A	0	2	0	27	0			2	0	6	0	0	0	0		12	0	12
13	8	4	0	0	1	4072	3	1	0	165	68	24.97704316	25	WHITE BRIT	1	1	0	0	9.03	JBC	66	85	N/A	0	4	0	36	0			4	0	5	0	0	0	0	1	13	1	13
14	8	4	0	0	1	4072	3	1	0	172	63	21.29529475	28	white british	1	1	0	0	10.45	JBC	90	85	1g Paracetamol, Contraceptive Pill and 400mg Ibuprofen	0	3	1	39	1			3	1	14	1	0	1	0	1	14	1	14
15	8	4	0	0	1	4072	3	1	1	170	65	22.49134948	22	WHITE BRIT	1	1	0	0	9.03	JBC	67	91	N/A	0	1	0	25	0			1	0	1	0	0	0	0		15	0	15
16	8	5	1	0	2	4072	3	1	0	168	65	23.03004535	34	white brit	1	1	2	0	11.88	JBC	71	83	N/A	0	2	1	32	0			2	1	4	0	0	0	0	1	16	1	16
17	8	5	1	0	2	4072	3	1	1	183	81	24.18704649	25	white brit	1	1	1	1	8.55	JBC	54	77	N/A	0	12	1	46	1		1	12	1	39	2	0	1	1	1	17	1	17
18	8	5	1	0	2	4072	3	1	1	173	72	24.05693475	41	white brit	1	1	0	0	9.5	JBC	50	81	N/A	0	1	0	21	0			1	0	1	0	0	0	0	1	18	0	18
19	8	5	1	0	2	4072	3	1	1	183	76	22.69401893	50	white brit	1	1	0	0	10.21	JBC	58	85	2x 250mg Zithromax	0	0	0	20	0			0	0	1	0	0	0	0		19	0	19
20	8	5	1	0	2	4072	3	1	1	180	88	27.16049383	27	white asian	3	0	2	0	9.5	JBC	72	75	N/A	0	2	1	37	0			2	1	8	0	0	0	0		20	1	20
21	8	5	1	0	2	4072	3	1	0	160	53	20.703125	56	white brit	1	1	0	0	11.88	JBC	84	80	N/A	0	1	0	31	0			1	0	0	0	0	0	0		21	0	21
22	8	6	1	0	2	4072	3	1	1	182	90	27.17063157	29	White	1	1	0	0	9.03	JBC	90	60	N/A	0	8	1	30	0			8	1	21	2	1	1	1	1	22		22
23	8	6	1	0	2	4072	3	1	0	165	65	23.87511478	30	white brit	1	1	0	0	10.45	JBC	79	88	400mg Ibuprofen	0	0	0	20	0			0	0	0	0	0	0	0		23	0	23
24	8	6	1	0	2	4072	3	1	0	174	63	20.80856124	35	south african	1	1	0	0	10.45	JBC	83	89	N/A	0	1	0	45	1		1	1	0	0	0	0	0	0		24	0	24
25	8	6	1	0	2	4072	3	1	0	166	55	19.95935549	25	white brit	1	1	0	0	9.98	JBC	72	86	1g Paracetamol	0	0	0	20	0			0	0	2	0	0	0	0	1	25	0	25
26	8	6	1	0	2	4072	3	1	1	176	85	27.44059917	35	white brit	1	1	2	0	10.45	JBC	71	91	N/A	0	7	1	51	1		1	7	1	13	2	1	1	1	1	26	0	26
27	8	6	1	0	2	4072	3	1	1	175	74	24.16326531	25	white brit	1	1	0	0	9.03	JBC	80	95	Terbinifine 250mg	0	1	1	25	0			1	1	3	0	0	0	0		27	0	27
28	8	6	1	0	2	4072	3	1	1	172	60	20.2812331	37	white brit	1	1	0	0	9.5	JBC	95	91	N/A	0	6	1	50	1		1	6	1	9	2	1	1	1	1	28	1	28
29	8	6	1	0	2	4072	3	1	0	162	58	22.10028959	30	white brit	1	1	0	0	10.45	JBC	70	85	N/A	0	0	0	20	0			0	0	0	0	0	0	0		29	0	29
30	8	6	1	0	2	4072	3	1	0	169	65	22.75830678	33	white brit	1	1	0	0		JBC	80	86	125mg Levothyroxine, 600mg Ibuprofen, 2g Paracetamol	0	3	1	30	0			3	1	5	1	0	1	0		30	0	30
31	8	7	0	1	3	4072	3	1	0	164	54	20.07733492	33	nepali	2	0	0	0	10.21	JBC	79	91	N/A	0	1	1	23	0			1	1	3	0	0	0	0		31	1	31
32	8	7	0	1	3	4072	3	1	1	167	66	23.66524436	32	nepali	2	0	0	0	8.55	JBC	63	87	N/A	0	0	0	24	0			0	0	0	0	0	0	0		32	0	32
33	8	7	0	1	3	4072	3	1	1	179	90	28.08901095	25	white brit	1	1	1	1	9.5	JBC	78	87	N/A	0	3	1	26	0			3	1	2	1	0	1	0	1	33	1	33
34	8	7	0	1	3	4072	3	1	1	169	74	25.90945695	43	NEPALESE	2	0	0	0	10.45	JBC	88	82	N/A	0	2	1	31	0			2	1	5	0	0	0	0		34	1	34
35	8	7	0	1	3	4072	3	1	1	160	65	25.390625	33	NEPALESE	2	0	0	0	9.03	JBC	75	92	N/A	0	0	0	20	0			0	0	1	0	0	0	0		35	0	35
36	8	7	0	1	3	4072	3	1	1	185	80	23.37472608	29	white	1	1	0	0	7.84	JBC	70	90	N/A	0	1	0	43	1		1	1	0	5	0	0	0	0		36	0	36
37	8	7	0	1	3	4072	3	1	1	174	74	24.44180209	34	NEPALESE	2	0	0	0		JBC	87	86		0	1	0	21	0			1	0	0	0	0	0	0		37	0	37
38	8	8	0	1	3	4072	3	1	1	187	87	24.8791787	36	white brit	1	1	0	0	9.5	JBC	70	91	Naproxen 2/day	0	0	0	29	0			0	0	0	0	0	0	0		38	0	38
39	8	8	0	1	3	4072	3	1	1	167	74	26.53375883	34	white brit	1	1	0	0	11.88	JBC	84	95		0	1	0	29	0			1	0	1	0	0	0	0		39	0	39
40	8	8	0	1	3	4072	3	1	1	169	86	30.11099051	21	white brit	1	1	0	0	10.21	JBC	80	90		0	1	0	30	0			1	0	2	0	0	0	0	1	40	0	40
41	8	8	0	1	3	4072	3	1	1	189	89	24.91531592	25	white brit	1	1	0	0	8.79	JBC	73	86		0	1	0	20	0			1	0	0	0	0	0	0		41	0	41
42	8	8	0	1	3	4072	3	1	1	178	88	27.77427093	45	white brit	1	1	0	0	9.03	JBC	63	84		0	0	0	20	0			0	0	0	0	0	0	0		42	0	42
43	8	8	0	1	3	4072	3	1	1	178	74	23.35563691	31	white brit	1	1	0	0	6.65	JBC	70	90		0	0	0	30	0			0	0	0	0	0	0	0		43	0	43
44	8	8	0	1	3	4072	3	1	1	183	105	31.35357879	56	white	1	1	0	0	12.83		58	86		0	1	0	20	0			1	0	2	0	0	0	0		44	0	44
45	8	8	0	1	3	4072	3	1	1	182	73	22.03840116	30	white brit	1	1	0	0	9.98	JBC	90	84		0	2	0	33	0			2	0	10	0	0	0	0		45	0	45
46	8	9	0	1	4	4072	3	1	1	170	81	28.02768166	41	White brit	1	1	0	0	9.98	JBC	75	83		0	1	1	22	0			1	1	1	0	0	0	0		46	0	46
47	8	9	0	1	4	4072	3	1	0	153	50	21.35930625	25	White brit	1	1	0	0	9.98	JBC	87	93	Ibuprofen 400mg, paracetemol 1g, Cerezette pill, ciprofloxacin 500mg	0	1	0	43	1		1	1	0	6	0	0	0	0		47	0	47
48	8	9	0	1	4	4072	3	1	0	161	49	18.90359168	40	White brit	1	1	0	0	10.21	JBC	66	87		0	0	0	22	0			0	0	0	0	0	0	0		48	0	48
49	8	9	0	1	4	4072	3	1	1	188	83	23.48347669	23	White brit	1	1	0	0	8.31	JBC	77	88		0	1	1	22	0			1	1	1	0	0	0	0		49	0	49
50	8	9	0	1	4	4072	3	1	1	162	62	23.62444749	25	White brit	1	1	0	0	9.5	JBC	65	83		0	2	1	27	0			2	1	2	0	0	0	0		50	0	50
51	8	9	0	1	4	4072	3	1	0	163	74	27.85200798	32	white	1	1	2	0	12.83	JBC	90	95		0	2	1	41	1		1	2	1	3	0	0	0	0	1	51	1	51
52	8	9	0	1	4	4072	3	1	0	172	77	26.02758248	37	White brit	1	1	2	0	12.83	JBC	88	85		0	1	1	23	0			1	1	1	0	0	0	0		52	0	52
53	8	9	0	1	4	4072	3	1	0	162	74	28.1969212	37	White brit	1	1	0	0	10.45	JBC	73	87		0	2	1	50	1		1	2	1	2	0	0	0	0		53	0	53
54	8	9	0	1	4	4072	3	1	0	167	70	25.0995016	53	Nepalese	2	0	0	0	12.35	JBC	67	92		0	1	1	47	1		1	1	1	2	0	0	0	0		54	0	54
55	8	10	1	1	4	4072	3	1	1	176	75	24.21229339	20	white brit	1	1	0	0	9.26	JBC	80	90		0	0	0	46	1		1	0	0	0	0	0	0	0		55	1	55
56	8	10	1	1	4	4072	3	1	1	182	70	21.13271344	33	white brit	1	1	2	0	9.03	JBC	85	90		0	0	0	42	1		1	0	0	0	0	0	0	0		56	0	56
57	8	10	1	1	4	4072	3	1	0	174	65	21.46915048	19	white brit	1	1	2	0	10.45	JBC	94	90		0	0	0	50	1		1	0	0	0	0	0	0	0		57	0	57
58	8	10	1	1	4	4072	3	1	1	184	95	28.0600189	34	white brit	1	1	1	1	9.74	JBC	80	88		0	0	0	43	1		1	0	0	0	0	0	0	0		58	0	58
59	8	10	1	1	4	4072	3	1	1	180	90	27.77777778	21	white brit	1	1	0	0	10.21					0															59		59
60	8	7	0	1	3	4072	3	1	1	161	67	25.84776822	39	NEPALSE	2	0	1	1		JBC	99	84		0	2	1	29	0			2	1	2	0	0	0	0	1	60	1	60
61	8	7	0	1	4	4072	3	1	1	160	60	23.4375	37	NEPAL	2	0	0	0		JBC	90	88		0	3	1	20	0			3	1	2	1	0	1	0		61	0	61
62	8	7	0	1	3	4072	3	1	1	167	64	22.94811574	32	NEPAL	2	0	0	0		JBC	61	87	N/A	0	0	0	21	0			0	0	0	0	0	0	0		62	0	62
63	8	7	0	1	3	4072	3	1	1	185	85	24.83564646	21	CAUC	1	1	1	1		JBC	74	85		0	1	0	20	0			1	0		0	0	0	0		63	0	63
64	8	9	0	1	4	4072	3	1	1	185	90	26.29656684	32	CAUC	1	1	0	0		JBC	65	92		0	1	1	20	0			1	1	1	0	0	0	0		64	0	64
65	8	4	0	0	1	4072	3	1	0	166	62	22.4996371	23		1	1	0	0		JBC	92	87	Microgynon, Ferrous Sulphate	0	1	0	45	1		1	1	0	6	0	0	0	0		65	0	65
66	8	4	0	0	1	4072	3	1	1	182	80	24.1516725	20	CAUC	1	1	0	0		JBC	90	95		0	1	0	20	0			1	0	0	0	0	0	0		66	0	66
67	8	9	0	1	4	4072	3	1	0	165	75	27.54820937	35	CAUC	1	1	0	0		JBC	84	89		0	2	1	32	0			2	1	1	0	0	0	0		67	0	67
68	8	4	0	0	1	4072	3	1	1	175	73	23.83673469	36	CAUC	1	1	0	0		JBC	55	95		0	0	0	32	0			0	0	0	0	0	0	0		68	1	68
69	8	8	0	1	3	4072	3	1	1	183	94	28.06891815	43	WHITE BRIT	1	1	0	0		JBC	60	96	N/A	0	0	0	20	0			0	0	0	0	0	0	0		69	0	69
70	8	8	0	1	3	4072	3	1	1	172	80	27.04164413	44	WHITE BRIT	1	1	1	1		JBC	66	90	N/A	0	1	0					1	0	0	0	0	0	0		70	0	70
71	8	8	0	1	3	4072	3	1	1	191	96	26.31506812	41	WHITE BRIT	1	1	0	0		JBC	70	75	N/A	0	2	0	20	0			2	0	2	0	0	0	0	1	71	1	71
72	8	8	0	1	3	4072	3	1	1	180	85	26.2345679	26	WHITE BRIT	1	1	0	0		JBC	86	90	N/A	0	2	0	30	0			2	0	2	0	0	0	0		72	0	72
73	8	3	0	0	1	4072	3	1	1	180	81	25	32	CAUC	1	1	0	0		JBC	92	80	N/A	0	5	1	42	1		1	5	1	12	1	0	1	0	1	73	1	73
74	8	3	0	0	1	4072	3	1	0	168	61	21.61281179	24	WHITE BRIT	1	1	0	0		Off mountain				0															74		74
75	8	3	0	0	1	4072	3	1	0	174	N/A		26	WHITE BRIT	1	1	0	0		JBC	95	85	1g Paracetamol	0	1	1	36	0			1	1	1	0	0	0	0	1	75	0	75
76	8	4	0	0	1	4072	3	1	0	162	65	24.76756592	26	WHITE BRIT	1	1	0	0		JBC	85	85	N/A	0	4	1	48	1		1	4	1	13	1	0	1	0		76	1	76
77	8	4	0	0	1	4072	3	1	0	162	65	24.76756592	26	WHITE BRIT	1	1	0	0		JBC	97	83	N/A	0	4	1	31	0			4	1	5	1	0	1	0		77	1	77
78	8	9	0	1	4	4072	3	1	1	N/A	95		41	WHITE BRIT	1	1	0	0		JBC	72	84	N/A	0	1	1	32	0			1	1	1	0	0	0	0		78	0	78
79	8	10	1	1	4	4072	3	1	1	N/A	N/A		20	WHITE BRIT	1	1	0	0		JBC	No Data	No Data	N/A	0	1	1	41	1		1	1	1	1	0	0	0	0		79	0	79
80	8	3	0	0	1	4072	3	1	1	178	75.7	23.89218533	41	white british	1	1				jbc	78	90	azithromycin	0	0	0	20	0			0	0	0	0	0	0	0		80	0	80
1	9	3	0	0	1	4600	3	1	1	174	76	25.10239133	24	WHITE BRIT	1	1	0	0	9.03	DBC	57	89	N/A	0	0	0	24	0			0	0	0	0	0	0	0		1	0	1
2	9	3	0	0	1	4600	3	1	1	198	90	22.95684114	26	WHITE BRIT	1	1	0	0	10.21	DBC	58	88	N/A	0	0	0	26	0			0	0	0	0	0	0	0		2	0	2
3	9	3	0	0	1	4600	3	1	1	180	80	24.69135802	26	WHITE BRIT	1	1	0	0	9.5	DBC	79	77	N/A	0	1	1	20	0			1	1	1	0	0	0	0		3	0	3
4	9	3	0	0	1	4600	3	1	1	178	76	23.98687034	41	WHITE BRIT	1	1	2	0	10.45	DBC	52	87	N/A	0	0	0	20	0			0	0	0	0	0	0	0		4	0	4
5	9	3	0	0	1	4600	3	1	0	160	50	19.53125	26	WHITE BRIT	1	1	0	0	10.93	DBC	102	86	N/A	0	1	0	43	1		1	1	0	3	0	0	0	0		5	0	5
6	9	3	0	0	1	4600	3	1	1	171	65	22.22906193	28	WHITE BRIT	1	1	0	0	9.03	DBC	66	87	N/A	0	1	1	32	0			1	1	1	0	0	0	0		6	0	6
7	9	3	0	0	1	4600	3	1	1	165	65	23.87511478	36	WHITE BRIT	1	1	0	0	7.84	DBC	56	85	N/A	0	5	1	21	0			5	1	4	1	0	1	0	1	7	1	7
8	9	3	0	0	1	4600	3	1	1	172	62	20.9572742	30	WHITE BRIT	1	1	0	0	8.55	DBC	64	78	N/A	0	1	1	30	0			1	1	1	0	0	0	0		8	0	8
9	9	3	0	0	1	4600	3	1	1	172	75	25.35154137	26	WHITE BRIT	1	1	0	0	9.74	DBC	77	85	N/A	0	1	0	30	0			1	0	0	0	0	0	0		9	0	9
10	9	3	0	0	1	4600	3	1	0	170	63	21.79930796	26	WHITE BRIT	1	1	0	0	10.21	DBC	89	81	N/A	0	2	0	24	0			2	0	2	0	0	0	0		10	1	10
11	9	4	0	0	1	4600	3	1	0	170	67	23.183391	31	WHITE BRIT	1	1	0	0	13.3	DBC	89	85	Paracetamol 500mg prn	0	3	0	32	0			3	0	5	0	0	0	0	1	11	0	11
12	9	4	0	0	1	4600	3	1	1	168	72	25.51020408	42	WHITE BRIT	1	1	0	0	9.98	DBC	98	76	N/A	0	0	0	23	0			0	0	5	0	0	0	0		12	0	12
13	9	4	0	0	1	4600	3	1	0	165	68	24.97704316	25	WHITE BRIT	1	1	0	0	9.03	DBC	75	85	Analgesia Taken'- Unspecified	0	8	1	34	0			8	1	15	2	1	1	1	1	13	1	13
14	9	4	0	0	1	4600	3	1	0	172	63	21.29529475	28	white british	1	1	0	0	10.45	DBC	86	75	1g Paracetamol, Contraceptive Pill and 400mg Ibuprofen	0	5	1	37	0			5	1	7	1	0	1	0	1	14	1	14
15	9	4	0	0	1	4600	3	1	1	170	65	22.49134948	22	WHITE BRIT	1	1	0	0	9.03	DBC	71	85	N/A	0	2	0	26	0			2	0	0	0	0	0	0		15	0	15
16	9	5	1	0	2	4600	3	1	0	168	65	23.03004535	34	white brit	1	1	2	0	11.88	DBC	90	72	250mg Acetazolamide, 4mg Dexamethasone, 400mg Ibuprofen, 1g Paracetamol	1	8	1	47	1		1	8	1	19	2	1	1	1	1	16	1	16
17	9	5	1	0	2	4600	3	1	1	183	81	24.18704649	25	white brit	1	1	1	1	8.55	DBC	65	74	N/A	0	6	1	31	0			6	1	13	2	1	1	1	1	17		17
18	9	5	1	0	2	4600	3	1	1	173	72	24.05693475	41	white brit	1	1	0	0	9.5	DBC	52	82	N/A	0	2	1	23	0			2	1	2	0	0	0	0	1	18	1	18
19	9	5	1	0	2	4600	3	1	1	183	76	22.69401893	50	white brit	1	1	0	0	10.21	DBC	59	80	N/A	0	0	0	20	0			0	0	1	0	0	0	0		19	0	19
20	9	5	1	0	2	4600	3	1	1	180	88	27.16049383	27	white asian	3	0	2	0	9.5	DBC	85	66	1g Paracetamol, 600mg Ibuprofen	0	5	1	33	0			5	1	14	1	0	1	1		20	0	20
21	9	5	1	0	2	4600	3	1	0	160	53	20.703125	56	white brit	1	1	0	0	11.88	DBC	97	77	N/A	0	2	1	31	0			2	1	2	0	0	0	0		21	1	21
22	9	6	1	0	2	4600	3	1	1	182	90	27.17063157	29	White	1	1	0	0	9.03	No Data				0														1	22		22
23	9	6	1	0	2	4600	3	1	0	165	65	23.87511478	30	white brit	1	1	0	0	10.45	DBC	79	86	400mg Ibuprofen	0	1	0	20	0			1	0	0	0	0	0	0		23	0	23
24	9	6	1	0	2	4600	3	1	0	174	63	20.80856124	35	south african	1	1	0	0	10.45	DBC	89	81	N/A	0	0	0	48	1		1	0	0	0	0	0	0	0		24	0	24
25	9	6	1	0	2	4600	3	1	0	166	55	19.95935549	25	white brit	1	1	0	0	9.98	DBC	84	77	N/A	0	0	0	26	0			0	0	0	0	0	0	0	1	25	0	25
26	9	6	1	0	2	4600	3	1	1	176	85	27.44059917	35	white brit	1	1	2	0	10.45	DBC	69	91	N/A	0	0	0	24	0			0	0	0	0	0	0	0	1	26	0	26
27	9	6	1	0	2	4600	3	1	1	175	74	24.16326531	25	white brit	1	1	0	0	9.03	DBC	85	85	Terbinifine 250mg	0	0	0	23	0			0	0	0	0	0	0	0		27	0	27
28	9	6	1	0	2	4600	3	1	1	172	60	20.2812331	37	white brit	1	1	0	0	9.5	DBC	88	81	1g Paracetamol	0	3	1	41	1		1	3	1	8	1	0	1	0	1	28	1	28
29	9	6	1	0	2	4600	3	1	0	162	58	22.10028959	30	white brit	1	1	0	0	10.45	DBC	80	83	N/A	0	0	0	20	0			0	0	0	0	0	0	0		29	0	29
30	9	6	1	0	2	4600	3	1	0	169	65	22.75830678	33	white brit	1	1	0	0		DBC	74	86	125mg Levothyroxine, 400mg Ibuprofen, 2g Paracetamol	0	2	1	30	0			2	1	1	0	0	0	0		30	0	30
31	9	7	0	1	3	4600	3	1	0	164	54	20.07733492	33	nepali	2	0	0	0	10.21	DBC	95	83	N/A	0	3	1	31	0			3	1	3	1	0	1	0		31	0	31
32	9	7	0	1	3	4600	3	1	1	167	66	23.66524436	32	nepali	2	0	0	0	8.55	DBC	67	84	N/A	0	0	0	22	0			0	0	0	0	0	0	0		32	0	32
33	9	7	0	1	3	4600	3	1	1	179	90	28.08901095	25	white brit	1	1	1	1	9.5	DBC	87	83	Paracetamol x2. Diamox x1/2. Metaclopramide x1	0	4	1	29	0			4	1	5	1	1	1	0	1	33	0	33
34	9	7	0	1	3	4600	3	1	1	169	74	25.90945695	43	NEPALESE	2	0	0	0	10.45	DBC	96	73	N/A	0	3	1	33	0			3	1	2	1	0	1	0		34	0	34
35	9	7	0	1	3	4600	3	1	1	160	65	25.390625	33	NEPALESE	2	0	0	0	9.03	DBC	78	84	N/A	0	0	0	21	0			0	0	0	0	0	0	0		35	0	35
36	9	7	0	1	3	4600	3	1	1	185	80	23.37472608	29	white	1	1	0	0	7.84	DBC	73	85	1 x Paracetamol 500mg	0	2	0	38	0			2	0	5	0	0	0	0		36	1	36
37	9	7	0	1	3	4600	3	1	1	174	74	24.44180209	34	NEPALESE	2	0	0	0		Dhaulagiri Lower BC	88	85	Dymox 1/2 tablet	1	1	1	26	0			1	1	2	0	0	0	0		37	0	37
38	9	8	0	1	3	4600	3	1	1	187	87	24.8791787	36	white brit	1	1	0	0	9.5	Dhaulagiri Lower BC	75	83	Naproxen 2/day	0	0	0	29	0			0	0	0	0	0	0	0		38	0	38
39	9	8	0	1	3	4600	3	1	1	167	74	26.53375883	34	white brit	1	1	0	0	11.88	Dhaulagiri Lower BC	92	90		0	0	0	30	0			0	0	0	0	0	0	0		39	0	39
40	9	8	0	1	3	4600	3	1	1	169	86	30.11099051	21	white brit	1	1	0	0	10.21	Dhaulagiri Lower BC	80	85		0	0	0	35	0			0	0	0	0	0	0	0	1	40	0	40
41	9	8	0	1	3	4600	3	1	1	189	89	24.91531592	25	white brit	1	1	0	0	8.79	Dhaulagiri Lower BC	62	81		0	2	1	20	0			2	1	0	0	0	0	0		41	0	41
42	9	8	0	1	3	4600	3	1	1	178	88	27.77427093	45	white brit	1	1	0	0	9.03	Dhaulagiri Lower BC	64	88		0	0	0	20	0			0	0	0	0	0	0	0		42	0	42
43	9	8	0	1	3	4600	3	1	1	178	74	23.35563691	31	white brit	1	1	0	0	6.65	Dhaulagiri Lower BC	70	90		0	0	0	20	0			0	0	0	0	0	0	0		43	0	43
44	9	8	0	1	3	4600	3	1	1	183	105	31.35357879	56	white	1	1	0	0	12.83	Dhaulagiri Lower BC	58	86		0	3	0	20	0			3	0	11	0	0	0	0		44		44
45	9	8	0	1	3	4600	3	1	1	182	73	22.03840116	30	white brit	1	1	0	0	9.98	Dhaulagiri Lower BC	79	80		0	1	1	20	0			1	1	1	0	0	0	0		45	0	45
46	9	9	0	1	4	4600	3	1	1	170	81	28.02768166	41	White brit	1	1	0	0	9.98	Dhaulagiri Lower BC	94	73		0	1	1	22	0			1	1	1	0	0	0	0		46	0	46
47	9	9	0	1	4	4600	3	1	0	153	50	21.35930625	25	White brit	1	1	0	0	9.98	Dhaulagiri Lower BC	89	88		0	2	1	36	0			2	1	3	0	0	0	0		47	0	47
48	9	9	0	1	4	4600	3	1	0	161	49	18.90359168	40	White brit	1	1	0	0	10.21	Dhaulagiri Lower BC	77	89		0	0	0	22	0			0	0	0	0	0	0	0		48	0	48
49	9	9	0	1	4	4600	3	1	1	188	83	23.48347669	23	White brit	1	1	0	0	8.31	Dhaulagiri Lower BC	83	88		0	1	1	23	0			1	1	1	0	0	0	0		49	0	49
50	9	9	0	1	4	4600	3	1	1	162	62	23.62444749	25	White brit	1	1	0	0	9.5	Dhaulagiri Lower BC	68	78		0	2	1	27	0			2	1	3	0	0	0	0		50	0	50
51	9	9	0	1	4	4600	3	1	0	163	74	27.85200798	32	white	1	1	2	0	12.83	Dhaulagiri Lower BC	102	67		0	4	1	41	1			4	1	4	1	0	1	0	1	51	1	51
52	9	9	0	1	4	4600	3	1	0	172	77	26.02758248	37	White brit	1	1	2	0	12.83	Dhaulagiri Lower BC	78	79		0	2	1	28	0			2	1	1	0	0	0	0		52	1	52
53	9	9	0	1	4	4600	3	1	0	162	74	28.1969212	37	White brit	1	1	0	0	10.45	Dhaulagiri Lower BC	75	80		0	1	1	48	1		1	1	1	0	0	0	0	0		53	1	53
54	9	9	0	1	4	4600	3	1	0	167	70	25.0995016	53	Nepalese	2	0	0	0	12.35	Dhaulagiri Lower BC	72	91		0	0	0	52	1		1	0	0	0	0	0	0	0		54	0	54
55	9	10	1	1	4	4600	3	1	1	176	75	24.21229339	20	white brit	1	1	0	0	9.26	Dhaulagiri Lower BC	70	83		0	3	1	44	1		1	3	1	3	1	1	1	0		55	1	55
56	9	10	1	1	4	4600	3	1	1	182	70	21.13271344	33	white brit	1	1	2	0	9.03	Dhaulagiri Lower BC	95	89		0	0	0					0	0		0	0	0	0		56		56
57	9	10	1	1	4	4600	3	1	0	174	65	21.46915048	19	white brit	1	1	2	0	10.45	Dhaulagiri Lower BC	105	89		0	1	0	50	1		1	1	0	1	0	0	0	0		57		57
58	9	10	1	1	4	4600	3	1	1	184	95	28.0600189	34	white brit	1	1	1	1	9.74	Dhaulagiri Lower BC	72	84		0	1	0	48	1		1	1	0	1	0	0	0	0		58	1	58
59	9	10	1	1	4	4600	3	1	1	180	90	27.77777778	21	white brit	1	1	0	0	10.21					0															59		59
60	9	7	0	1	3	4600	3	1	1	161	67	25.84776822	39	NEPALSE	2	0	1	1		Dhaulugiri Base camp	96	80	paracetemol 500mg, metoclopramide	0	4	1	40	1		1	4	1	8	1	0	1	0	1	60		60
61	9	7	0	1	4	4600	3	1	1	160	60	23.4375	37	NEPAL	2	0	0	0		Dhaulugiri base camp	88	75	paracetemol 500mg	0	2	1	21	0			2	1	4	1	1	0	0		61	0	61
62	9	7	0	1	3	4600	3	1	1	167	64	22.94811574	32	NEPAL	2	0	0	0		DBC	62	86	N/A	0	1	1	20	0			1	1	0	0	0	0	0		62	0	62
63	9	7	0	1	3	4600	3	1	1	185	85	24.83564646	21	CAUC	1	1	1	1		Dhaulugiri Base camp	86	83		0	0	0	23	0			0	0	0	0	0	0	0		63	0	63
64	9	9	0	1	4	4600	3	1	1	185	90	26.29656684	32	CAUC	1	1	0	0		Dhaulugiri Base camp	105	85	Microgynon, Ferrous Sulphate	0	2	1	45	1		1	2	1	6	0	0	0	0		64	0	64
65	9	4	0	0	1	4600	3	1	0	166	62	22.4996371	23		1	1	0	0		DBC		85		0	2	1	33	0			2	1	6	0	0	0	0		65	1	65
66	9	4	0	0	1	4600	3	1	1	182	80	24.1516725	20	CAUC	1	1	0	0		Dhaulagiri base camp	104	86		0	0	0	20	0			0	0	0	0	0	0	0		66	0	66
67	9	9	0	1	4	4600	3	1	0	165	75	27.54820937	35	CAUC	1	1	0	0		Dhaulagiri base camp	116	76		0	2	1	38	0			2	1	2	0	0	0	0		67	0	67
68	9	4	0	0	1	4600	3	1	1	175	73	23.83673469	36	CAUC	1	1	0	0		Dhaulagiri base camp	78	84		0	3	1	37	0			3	1	2	1	0	1	0		68	0	68
69	9	8	0	1	3	4600	3	1	1	183	94	28.06891815	43	WHITE BRIT	1	1	0	0		DBC	58	94	N/A	0	0	0	20	0			0	0	0	0	0	0	0		69	1	69
70	9	8	0	1	3	4600	3	1	1	172	80	27.04164413	44	WHITE BRIT	1	1	1	1		DBC	92	96	N/A	0	0	0					0	0	0	0	0	0	0		70	0	70
71	9	8	0	1	3	4600	3	1	1	191	96	26.31506812	41	WHITE BRIT	1	1	0	0		DBC	47	88	N/A	0	3	1					3	1		1	1	1	0	1	71	1	71
72	9	8	0	1	3	4600	3	1	1	180	85	26.2345679	26	WHITE BRIT	1	1	0	0		DBC	83	85	N/A	0	0	0	29	0			0	0	0	0	0	0	0		72	0	72
73	9	3	0	0	1	4600	3	1	1	180	81	25	32	CAUC	1	1	0	0		DBC	87	77	1g Paracetamol, 400mg Ibuprofen, 3x 'dox?	1	6	1	45	1		1	6	1	16	2	1	1	0	1	73	1	73
74	9	3	0	0	1	4600	3	1	0	168	61	21.61281179	24	WHITE BRIT	1	1	0	0		Off mountain				0															74		74
75	9	3	0	0	1	4600	3	1	0	174	N/A		26	WHITE BRIT	1	1	0	0		DBC	87	83	N/A	0	1	0	30	0			1	0	1	0	0	0	0	1	75	1	75
76	9	4	0	0	1	4600	3	1	0	162	65	24.76756592	26	WHITE BRIT	1	1	0	0		DBC	82	89	N/A	0	5	1	43	1		1	5	1	11	1	0	1	0		76		76
77	9	4	0	0	1	4600	3	1	0	162	65	24.76756592	26	WHITE BRIT	1	1	0	0		DBC	89	75	N/A	0	4	1	30	0			4	1	4	1	0	1	0		77		77
78	9	9	0	1	4	4600	3	1	1	N/A	95		41	WHITE BRIT	1	1	0	0		DBC	80	80	500mg Azithromycin	0	0	0	40	1		1	0	0	0	0	0	0	0		78	0	78
79	9	10	1	1	4	4600	3	1	1	N/A	N/A		20	WHITE BRIT	1	1	0	0		DBC	No Data	No Data	N/A	0	0	0	40	1		1	0	0	0	0	0	0	0		79	0	79
80	9	3	0	0	1	4600	3	1	1	178	75.7	23.89218533	41	white british	1	1				sallagari	55	91		0	0	0	20	0			0	0	0	0	0	0	0		80	0	80
1	10	3	0	0	1	5140	3	1	1	174	76	25.10239133	24	WHITE BRIT	1	1	0	0	9.03	Hidden Valley	55	84	N/A	0	2	1	30	0			2	1	3	0	0	0	0		1		1
2	10	3	0	0	1	5140	3	1	1	198	90	22.95684114	26	WHITE BRIT	1	1	0	0	10.21	Hidden Valley	57	82	N/A	0	2	0	32	0			2	0	2	0	0	0	0		2		2
3	10	3	0	0	1	5140	3	1	1	180	80	24.69135802	26	WHITE BRIT	1	1	0	0	9.5	Hidden Valley	94	80	N/A	0	1	1	20	0			1	1	1	0	0	0	0		3		3
4	10	3	0	0	1	5140	3	1	1	178	76	23.98687034	41	WHITE BRIT	1	1	2	0	10.45	Hidden Valley	59	85	N/A	0	1	1	20	0			1	1	1	0	0	0	0		4		4
5	10	3	0	0	1	5140	3	1	0	160	50	19.53125	26	WHITE BRIT	1	1	0	0	10.93	Hidden Valley	97	85	N/A	0	2	0	45	1		1	2	0	3	0	0	0	0		5		5
6	10	3	0	0	1	5140	3	1	1	171	65	22.22906193	28	WHITE BRIT	1	1	0	0	9.03	Hidden Valley	53	83	N/A	0	0	0	31	0			0	0	0	0	0	0	0		6		6
7	10	3	0	0	1	5140	3	1	1	165	65	23.87511478	36	WHITE BRIT	1	1	0	0	7.84	Hidden Valley	77	82	N/A	0	3	1	23	0			3	1	4	1	1	1	0	1	7		7
8	10	3	0	0	1	5140	3	1	1	172	62	20.9572742	30	WHITE BRIT	1	1	0	0	8.55	Hidden Valley	60	70	N/A	0	0	0	30	0			0	0	0	0	0	0	0		8		8
9	10	3	0	0	1	5140	3	1	1	172	75	25.35154137	26	WHITE BRIT	1	1	0	0	9.74	Hidden Valley	77	84	N/A	0	0	0	30	0			0	0	0	0	0	0	0		9		9
10	10	3	0	0	1	5140	3	1	0	170	63	21.79930796	26	WHITE BRIT	1	1	0	0	10.21	Hidden Valley	80	73	N/A	0	3	1	29	0			3	1	4	1	0	1	0		10		10
11	10	4	0	0	1	5140	3	1	0	170	67	23.183391	31	WHITE BRIT	1	1	0	0	13.3	Hidden Valley	91	78	Paracetamol 500mg + Naproxen 500mg	0	2	1	41	1		1	2	1	1	0	0	0	0	1	11		11
12	10	4	0	0	1	5140	3	1	1	168	72	25.51020408	42	WHITE BRIT	1	1	0	0	9.98	Hidden Valley	110	80	N/A	0	0	0	20	0			0	0	0	0	0	0	0		12		12
13	10	4	0	0	1	5140	3	1	0	165	68	24.97704316	25	WHITE BRIT	1	1	0	0	9.03	Hidden Valley	95	84	Diamex, dex, analgesia'	1	11	1	39	1		1	11	1	27	2	1	1	1	1	13		13
14	10	4	0	0	1	5140	3	1	0	172	63	21.29529475	28	white british	1	1	0	0	10.45	Hidden Valley	101	81	1g Paracetamol, Contraceptive Pill and 400mg Ibuprofen	1	9	1	54	1		1	9	1	29	2	1	1	1	1	14		14
15	10	4	0	0	1	5140	3	1	1	170	65	22.49134948	22	WHITE BRIT	1	1	0	0	9.03	Hidden Valley	79	84	8x Dexamethasone, 1x Diomox (Acetazolomide)	1	1	0	32	0			1	0	5	0	0	0	0		15		15
16	10	5	1	0	2	5140	3	1	0	168	65	23.03004535	34	white brit	1	1	2	0	11.88	Hidden Valley	82	71	N/A	0	3	1	43	1		1	3	1	4	1	0	1	0	1	16		16
17	10	5	1	0	2	5140	3	1	1	183	81	24.18704649	25	white brit	1	1	1	1	8.55	Hidden Valley				0														1	17		17
18	10	5	1	0	2	5140	3	1	1	173	72	24.05693475	41	white brit	1	1	0	0	9.5	Hidden Valley	46	79	N/A	0	3	1	33	0			3	1	1	1	1	1	0	1	18		18
19	10	5	1	0	2	5140	3	1	1	183	76	22.69401893	50	white brit	1	1	0	0	10.21	Hidden Valley	65	81	N/A	0	0	0	23	0			0	0	1	0	0	0	0		19		19
20	10	5	1	0	2	5140	3	1	1	180	88	27.16049383	27	white asian	3	0	2	0	9.5	Hidden Valley	65	95	400mg Ibuprofen, 3x 1g Paracetamol, 2x 4g Dexamethasone	1	2	1	33	0			2	1	18	0	0	0	0		20		20
21	10	5	1	0	2	5140	3	1	0	160	53	20.703125	56	white brit	1	1	0	0	11.88	Hidden Valley	97	77	N/A	0	3	1	31	0			3	1	2	1	0	1	0		21		21
22	10	6	1	0	2	5140	3	1	1	182	90	27.17063157	29	White	1	1	0	0	9.03	No Data				0														1	22		22
23	10	6	1	0	2	5140	3	1	0	165	65	23.87511478	30	white brit	1	1	0	0	10.45	Hidden Valley	70	83	N/A	0	0	0	27	0			0	0	2	0	0	0	0		23		23
24	10	6	1	0	2	5140	3	1	0	174	63	20.80856124	35	south african	1	1	0	0	10.45	Hidden Valley	82	76	N/A	0	0	0	48	1		1	0	0	0	0	0	0	0		24		24
25	10	6	1	0	2	5140	3	1	0	166	55	19.95935549	25	white brit	1	1	0	0	9.98	Hidden Valley	80	65	1g Paracetamol	0	2	1	28	0			2	1	5	0	0	0	0	1	25		25
26	10	6	1	0	2	5140	3	1	1	176	85	27.44059917	35	white brit	1	1	2	0	10.45	Hidden Valley	84	84	Paracetamol, Ibuprofen, Dexamethasone, Nifedipine, Diamox	1	2	0	20	0			2	0	0	0	0	0	0	1	26		26
27	10	6	1	0	2	5140	3	1	1	175	74	24.16326531	25	white brit	1	1	0	0	9.03	Hidden Valley	64	76	Terbinifine 250mg, 400mg Ibuprofen	0	1	1	26	0			1	1	1	0	0	0	0		27		27
28	10	6	1	0	2	5140	3	1	1	172	60	20.2812331	37	white brit	1	1	0	0	9.5	Hidden Valley	82	79	1g paracetamol, 125mg acetazolomide	1	3	1	42	1		1	3	1	6	1	0	1	0	1	28		28
29	10	6	1	0	2	5140	3	1	0	162	58	22.10028959	30	white brit	1	1	0	0	10.45	Hidden Valley	55	82	N/A	0	0	0	20	0			0	0	0	0	0	0	0		29		29
30	10	6	1	0	2	5140	3	1	0	169	65	22.75830678	33	white brit	1	1	0	0		Hidden Valley	109	88	N/A	0	0	0	24	0			0	0	0	0	0	0	0		30		30
31	10	7	0	1	3	5140	3	1	0	164	54	20.07733492	33	nepali	2	0	0	0	10.21	Hidden Valley	77	72	125mg Levothyroxine, 1g Paracetamol	0	1	1	31	0			1	1	1	0	0	0	0		31		31
32	10	7	0	1	3	5140	3	1	1	167	66	23.66524436	32	nepali	2	0	0	0	8.55	Hidden Valley	76	76	N/A	0	0	0	22	0			0	0	0	0	0	0	0		32		32
33	10	7	0	1	3	5140	3	1	1	179	90	28.08901095	25	white brit	1	1	1	1	9.5	Hidden Valley	88	80	N/A	0	1	1	26	0			1	1	0	0	0	0	0	1	33		33
34	10	7	0	1	3	5140	3	1	1	169	74	25.90945695	43	NEPALESE	2	0	0	0	10.45	Hidden Valley	92	78	N/A	0	1	0	25	0			1	0	0	0	0	0	0		34		34
35	10	7	0	1	3	5140	3	1	1	160	65	25.390625	33	NEPALESE	2	0	0	0	9.03	Hidden Valley	85	80	N/A	0	0	0	20	0			0	0	0	0	0	0	0		35		35
36	10	7	0	1	3	5140	3	1	1	185	80	23.37472608	29	white	1	1	0	0	7.84	Hidden Valley	93	86	N/A	0	3	1	40	1		1	3	1	7	1	0	1	0		36		36
37	10	7	0	1	3	5140	3	1	1	174	74	24.44180209	34	NEPALESE	2	0		0		Hidden Valley Camp	90	84		0	0	0	23	0			0	0	0	0	0	0	0		37		37
38	10	8	0	1	3	5140	3	1	1	187	87	24.8791787	36	white brit	1	1	0	0	9.5	Hidden Valley Camp	87	81	Naproxen 2/day	0	1	0	29	0			1	0	1	0	0	0	0		38		38
39	10	8	0	1	3	5140	3	1	1	167	74	26.53375883	34	white brit	1	1	0	0	11.88	Hidden Valley Camp	101	87		0	0	0	38	0			0	0	32	0	0	0	0		39		39
40	10	8	0	1	3	5140	3	1	1	169	86	30.11099051	21	white brit	1	1	0	0	10.21	Hidden Valley Camp	92	85		0	2	0	37	0			2	0	0	0	0	0	0	1	40		40
41	10	8	0	1	3	5140	3	1	1	189	89	24.91531592	25	white brit	1	1	0	0	8.79	Hidden Valley Camp	74	85		0	2	1					2	1	0	0	0	0	0		41		41
42	10	8	0	1	3	5140	3	1	1	178	88	27.77427093	45	white brit	1	1	0	0	9.03	Hidden Valley Camp	77	85		0	0	0	20	0			0	0	0	0	0	0	0		42		42
43	10	8	0	1	3	5140	3	1	1	178	74	23.35563691	31	white brit	1	1	0	0	6.65	Hidden Valley Camp	80	84		0	1	0	22	0			1	0	5	0	0	0	0		43		43
44	10	8	0	1	3	5140	3	1	1	183	105	31.35357879	56	white	1	1	0	0	12.83					0															44		44
45	10	8	0	1	3	5140	3	1	1	182	73	22.03840116	30	white brit	1	1	0	0	9.98	Hidden Valley Camp	85	69		0	0	0	20	0			0	0	0	0	0	0	0		45		45
46	10	9	0	1	4	5140	3	1	1	170	81	28.02768166	41	White brit	1	1	0	0	9.98	Hidden Valley Camp	97	75		0	0	0	23	0			0	0	0	0	0	0	0		46		46
47	10	9	0	1	4	5140	3	1	0	153	50	21.35930625	25	White brit	1	1	0	0	9.98	Hidden Valley Camp	93	81	Diamox x1 tablet, Cerezette pill, paracetemol, ibuprofen 1g	1	2	1	50	1		1	2	1	2	0	1	0	1		47		47
48	10	9	0	1	4	5140	3	1	0	161	49	18.90359168	40	White brit	1	1	0	0	10.21	Hidden Valley Camp	72	78		0	0	0	24	0			0	0	0	0	0	0	0		48		48
49	10	9	0	1	4	5140	3	1	1	188	83	23.48347669	23	White brit	1	1	0	0	8.31	Hidden Valley Camp				0	1	1	21	0			1	1	1	0	0	0	0		49		49
50	10	9	0	1	4	5140	3	1	1	162	62	23.62444749	25	White brit	1	1	0	0	9.5	Hidden Valley Camp	90	80		0	1	1	27	0			1	1	2	0	0	0	0		50		50
51	10	9	0	1	4	5140	3	1	0	163	74	27.85200798	32	white	1	1	2	0	12.83	Hidden Valley Camp	102	75		0	7	1	53	1		1	7	1	26	2	1	1	1	1	51		51
52	10	9	0	1	4	5140	3	1	0	172	77	26.02758248	37	White brit	1	1	2	0	12.83	Hidden Valley Camp	86	74		0	4	1	39	1		1	4	1	10	1	0	1	0		52		52
53	10	9	0	1	4	5140	3	1	0	162	74	28.1969212	37	White brit	1	1	0	0	10.45	Hidden Valley Camp	77	80		0	3	1	51	1		1	3	1	4	1	0	1	0		53		53
54	10	9	0	1	4	5140	3	1	0	167	70	25.0995016	53	Nepalese	2	0	0	0	12.35	Hidden Valley Camp	74	90		0	0	0	48	1		1	0	0	0	0	0	0	0		54		54
55	10	10	1	1	4	5140	3	1	1	176	75	24.21229339	20	white brit	1	1	0	0	9.26	Hidden Valley Camp	88	84		0	4	1	44	1		1	4	1	5	1	0	1	0		55		55
56	10	10	1	1	4	5140	3	1	1	182	70	21.13271344	33	white brit	1	1	2	0	9.03																				56		56
57	10	10	1	1	4	5140	3	1	0	174	65	21.46915048	19	white brit	1	1	2	0	10.45																				57		57
58	10	10	1	1	4	5140	3	1	1	184	95	28.0600189	34	white brit	1	1	1	1	9.74	Hidden Valley Camp	70	85		0	5	1	39	1		1	5	1	4	1	0	1	0		58		58
59	10	10	1	1	4	5140	3	1	1	180	90	27.77777778	21	white brit	1	1	0	0	10.21	No Data	No Data	No Data	No Data	0	No Data	No Data	No Data				No Data	No Data							59		59
60	9	7	0	1	3	5140	3	1	1	161	67	25.84776822	39	NEPALSE	2	0	1	1		Dhaulugiri Base camp	96	80		0														1	60		60
61	10	7	0	1	4	5140	3	1	1	160	60	23.4375	37	NEPAL	2	0	0	0		Hidden Valley	73	82		0	0	0	20	0			0	0	0	0	0	0	0		61		61
62	10	7	0	1	3	5140	3	1	1	167	64	22.94811574	32	NEPAL	2	0	0	0		Hidden Valley	61	80	N/A	0	0	0	22	0			0	0	0	0	0	0	0		62		62
63	10	7	0	1	3	5140	3	1	1	185	85	24.83564646	21	CAUC	1	1	1	1		Hidden Valley	83	82		0	0	0	20	0			0	0	0	0	0	0	0		63		63
64	10	9	0	1	4	5140	3	1	1	185	90	26.29656684	32	CAUC	1	1	0	0		Hidden Valley	80	84		0	1	1	20	0			1	1	1	0	0	0	0		64		64
65	10	4	0	0	1	5140	3	1								1		0		Hidden Valley	130	84	Diamox, Dexa, Paracetemol, Ibuprofen	1	6	1	50	1		1	6	1	9	2	0	1	0		65		65
66	10	4	0	0	1	5140	3	1	1	182	80	24.1516725	20	CAUC	1	1	0	0		Hidden Valley	90	82		0	1	1	25	0			1	1	1	0	0	0	0		66		66
67	10	9	0	1	4	5140	3	1	0	165	75	27.54820937	35	CAUC	1	1	0	0		Hidden Valley	98	78		0	1	1	31	0			1	1	1	0	0	0	0		67		67
68	10	4	0	0	1	5140	3	1	1	175	73	23.83673469	36	CAUC	1	1	0	0		Hidden Valley	78	82	Dexa, Diamox, Paracetemol, Ibuprofen, Metaclopromide	1	2	0	58	1		1	2	0	7	0	0	0	0		68		68
69	10	8	0	1	3	5140	3	1	1	183	94	28.06891815	43	WHITE BRIT	1	1	0	0		Hidden Valley	56	83	N/A	0	4	1	20	0			4	1	2	1	0	1	0		69		69
70	10	8	0	1	3	5140	3	1	1	172	80	27.04164413	44	WHITE BRIT	1	1	1	1		Hidden Valley	96	92	N/A	0	0	0					0	0	0	0	0	0	0		70		70
71	10	8	0	1	3	5140	3	1	1	191	96	26.31506812	41	WHITE BRIT	1	1	0	0		Hidden Valley	77	84	N/A	0	3	1	25	0			3	1	14	1	0	1	0	1	71		71
72	10	8	0	1	3	5140	3	1	1	180	85	26.2345679	26	WHITE BRIT	1	1	0	0		Hidden Valley	72	83	N/A	0	2	1	30	0			2	1	0	0	0	0	0		72		72
73	10	3	0	0	1	5140	3	1	1	180	81	25	32	CAUC	1	1	0	0		Hidden Valley	80	70	N/A	0	5	1	46	1		1	5	1	21	1	0	1	0	1	73		73
74	10	3	0	0	1	5140	3	1	0	168	61	21.61281179	24	WHITE BRIT	1	1	0	0		Off mountain				0															74		74
75	10	3	0	0	1	5140	3	1	0	174	N/A		26	WHITE BRIT	1	1	0	0		Hidden Valley	99	79	1g Paracetamol, 400mg Ibuprofen	0	3	1	46	1		1	3	1	7	1	0	1	0	1	75		75
76	10	4	0	0	1	5140	3	1	0	162	65	24.76756592	26	WHITE BRIT	1	1	0	0		Hidden Valley	No Data			0															76		76
77	10	4	0	0	1	5140	3	1	0	162	65	24.76756592	26	WHITE BRIT	1	1	0	0		Hidden Valley	No Data			0															77		77
78	10	9	0	1	4	5140	3	1	1	N/A	95		41	WHITE BRIT	1	1	0	0		Hidden Valley	82	75	N/A	0	2	1	29	0			2	1	2	0	0	0	0		78		78
79	10	10	1	1	4	5140	3	1	1	N/A	N/A		20	WHITE BRIT	1	1	0	0		Hidden Valley	No Data	No Data	N/A	0	2	1	42	1		1	2	1	4	0	0	0	0		79		79
80	10	3	0	0	1	5140	3	1	1	178	75.7	23.89218533	41	white british	1	1				hv	51	81		0	0	0	20	0			0	0	0	0	0	0	0		80		80
												25
												24
